# Supplementary material for: (E)-3-[4-(Dec­yloxy)phen­yl]-1-(4-hydroxy­phen­yl)prop-2-en-1-one
Source: Acta Crystallogr Sect E Struct Rep Online. 2009 Apr 22;65(Pt 5):o1092–3. doi: 10.1107/S160053680901441X (PMC2977771; doi:10.1107/S160053680901441X)
Supplement: Supplementary file 1 [file e-65-o1092-sup1.cif]

##############################################################################
###                                                                        ###
###        Electronic paper (Acta Crystallographica Section E)             ###
###                                                                        ###
##############################################################################
#                                                                            #
# This CIF contains the data in a paper accepted for publication in Acta     #
# Crystallographica Section E. It conforms to the requirements of Notes      #
# for Authors for Section E, and has been peer reviewed under the auspices   #
# of the IUCr Commission on Journals.                                        #
#                                                                            #
# Full details of the Crystallographic Information File format               #
# are given in the paper "The Crystallographic Information File (CIF):       #
# a New Standard Archive File for Crystallography" by S. R. Hall, F. H.      #
# Allen and I. D. Brown [Acta Cryst. (1991), A47, 655-685].                  #
#                                                                            #
# The current version of the core CIF dictionary is obtainable from          #
# ftp://ftp.iucr.org/pub/cif_core.dic. The current version number is 2.4.    #
#                                                                            #
# Software is freely available for graphical display of the structure(s) in  #
# this CIF.  For information consult the CIF home page http://www.iucr.org/  #
# cif/home.html                                                              #
#                                                                            #
# This file may be used for bona fide research purposes within the           #
# scientific community so long as proper attribution is given to the journal # 
# article from which it was obtained.                                        #
#                                                                            #
##############################################################################
                                             
data_global
_audit_creation_method     'form.cif (version 2.0)'
_journal_data_validation_number     ?
_journal_date_recd_electronic     2009-04-15
_journal_date_accepted     2009-04-17
_journal_name_full     'Acta Crystallographica, Section E'
_journal_year     2009
_journal_volume     65
_journal_issue      5
_journal_page_first     o1092
_journal_page_last     o1093
_journal_paper_category     QO
_journal_coeditor_code     CI2782
_publ_contact_author_name     'Ibrahim Abdul Razak'
_publ_contact_author_address
;
      X-ray Crystallography Unit
      School of Physics
      Universiti Sains Malaysia
      11800 USM, Penang
      MALAYSIA
;
_publ_contact_author_email     'arazaki@usm.my'
_publ_contact_author_fax     '604 6579150'
_publ_contact_author_phone     '604 6533438'
_publ_section_title
;
(<i>E</i>)-3-[4-(Decyloxy)phenyl]-1-(4-hydroxyphenyl)prop-2-en-1-one
;
loop_
    _publ_author_name
    _publ_author_footnote
    _publ_author_address
    'Ibrahim Abdul Razak'
;
Thomson Reuters ResearcherID: A-5599-2009.
;
;     X-ray Crystallography Unit
      School of Physics
      Universiti Sains Malaysia
      11800 USM, Penang
      Malaysia
;
    'Hoong-Kun Fun'
;
Additional correspondence, e-mail: hkfun@usm.my.
Thomson Reuters ResearcherID: A-3561-2009.
;
;
      X-ray Crystallography Unit
      School of Physics
      Universiti Sains Malaysia
      11800 USM, Penang
      Malaysia
;
    'Zainab Ngaini' ?
;     Department of Chemistry
      Faculty of Resource Science and Technology
      Universiti Malaysia Sarawak
      94300 Kota Samarahan, Sarawak
      Malaysia
;
    'Norashikin Irdawaty Abd Rahman' ?
;     Department of Chemistry
      Faculty of Resource Science and Technology
      Universiti Malaysia Sarawak
      94300 Kota Samarahan, Sarawak
      Malaysia
;
    'Hasnain Hussain' ?
;     Department of Molecular Biology
      Faculty of Resource Science and Technology
      Universiti Malaysia Sarawak
      94300 Kota Samarahan, Sarawak
      Malaysia
;
data_I
_audit_creation_method     SHELXL-97
_chemical_name_systematic
;
(<i>E</i>)-3-[4-(Decyloxy)phenyl]-1-(4-hydroxyphenyl)prop-2-en-1-one
;
_chemical_name_common     ?
_chemical_formula_moiety     'C25 H32 O3'
_chemical_formula_sum     'C25 H32 O3'
_chemical_formula_iupac     'C25 H32 O3'
_chemical_formula_weight     380.51
_chemical_melting_point     ?
_symmetry_cell_setting     'orthorhombic'
_symmetry_space_group_name_H-M     'P b c a'
_symmetry_space_group_name_Hall     '-P 2ac 2ab'
loop_
    _symmetry_equiv_pos_as_xyz
    'x, y, z'
    '-x+1/2, -y, z+1/2'
    '-x, y+1/2, -z+1/2'
    'x+1/2, -y+1/2, -z'
    '-x, -y, -z'
    'x-1/2, y, -z-1/2'
    'x, -y-1/2, z-1/2'
    '-x-1/2, y-1/2, z'
_cell_length_a     10.5192(3)
_cell_length_b     9.9839(3)
_cell_length_c     40.8415(12)
_cell_angle_alpha     90.00
_cell_angle_beta     90.00
_cell_angle_gamma     90.00
_cell_volume     4289.3(2)
_cell_formula_units_Z     8
_cell_measurement_reflns_used     4176
_cell_measurement_theta_min     2.18
_cell_measurement_theta_max     23.92
_cell_measurement_temperature     100
_exptl_crystal_description     plate
_exptl_crystal_colour     colourless
_exptl_crystal_size_max     0.584
_exptl_crystal_size_mid     0.494
_exptl_crystal_size_min     0.029
_exptl_crystal_density_diffrn     1.178
_exptl_crystal_density_meas     ?
_exptl_crystal_density_method     'not measured'
_exptl_crystal_F_000     1648
_exptl_absorpt_coefficient_mu     0.076
_exptl_absorpt_correction_type     multi-scan
_exptl_absorpt_process_details     '(SADABS; Bruker, 2005)'
_exptl_absorpt_correction_T_min     0.9572
_exptl_absorpt_correction_T_max     0.9978
_exptl_special_details
;
The crystal was placed in the cold stream of an Oxford Cryosystems Cobra
open-flow nitrogen cryostat (Cosier & Glazer, 1986) operating at 100.0(1) K.
;
_diffrn_ambient_temperature     100
_diffrn_radiation_type     'MoK\a'
_diffrn_radiation_wavelength     0.71073
_diffrn_radiation_source     'sealed tube'
_diffrn_radiation_monochromator     'graphite'
_diffrn_measurement_device_type     'Bruker APEXII CCD area-detector'
_diffrn_measurement_method     '\p and \w'
_diffrn_detector_area_resol_mean     ?
_diffrn_reflns_number     42832
_diffrn_reflns_av_R_equivalents     0.0823
_diffrn_reflns_av_sigmaI/netI     0.0559
_diffrn_reflns_theta_min     1.00
_diffrn_reflns_theta_max     27.50
_diffrn_reflns_theta_full     27.50
_diffrn_measured_fraction_theta_max     1.000
_diffrn_measured_fraction_theta_full     1.000
_diffrn_reflns_limit_h_min     -13
_diffrn_reflns_limit_h_max     13
_diffrn_reflns_limit_k_min     -12
_diffrn_reflns_limit_k_max     12
_diffrn_reflns_limit_l_min     -53
_diffrn_reflns_limit_l_max     52
_diffrn_standards_number     0
_diffrn_standards_interval_count     .
_diffrn_standards_interval_time     .
_diffrn_standards_decay_%     ?
_refine_special_details
;
Refinement of <i>F</i>^2^ against ALL reflections. The weighted <i>R</i>-factor
<i>wR</i> and goodness of fit <i>S</i> are based on <i>F</i>^2^, conventional
<i>R</i>-factors <i>R</i> are based on <i>F</i>, with <i>F</i> set to zero for
negative <i>F</i>^2^. The threshold expression of <i>F</i>^2^ >
\s(<i>F</i>^2^) is used only for calculating <i>R</i>-factors(gt) <i>etc</i>.
and is not relevant to the choice of reflections for refinement.
<i>R</i>-factors based on <i>F</i>^2^ are statistically about twice as large
as those based on <i>F</i>, and <i>R</i>- factors based on ALL data will be
even larger.
;
_reflns_number_total     4922
_reflns_number_gt     3526
_reflns_threshold_expression     I>2\s(I)
_refine_ls_structure_factor_coef     Fsqd
_refine_ls_matrix_type     full
_refine_ls_R_factor_all     0.1009
_refine_ls_R_factor_gt     0.0641
_refine_ls_wR_factor_gt     0.1124
_refine_ls_wR_factor_ref     0.1320
_refine_ls_goodness_of_fit_ref     1.097
_refine_ls_restrained_S_all     1.097
_refine_ls_number_reflns     4922
_refine_ls_number_parameters     258
_refine_ls_number_restraints     0
_refine_ls_hydrogen_treatment     mixed
_refine_ls_weighting_scheme     calc
_refine_ls_weighting_details
         'calc w=1/[\s^2^(Fo^2^)+(0.0368P)^2^+2.6345P] where P=(Fo^2^+2Fc^2^)/3'
_atom_sites_solution_hydrogens     geom
_atom_sites_solution_primary     direct
_atom_sites_solution_secondary     difmap
_refine_ls_shift/su_max     0.001
_refine_ls_shift/su_mean     0.000
_refine_diff_density_max     0.199
_refine_diff_density_min     -0.220
_refine_ls_extinction_method     none
_refine_ls_extinction_coef     ?
loop_
    _atom_type_symbol
    _atom_type_description
    _atom_type_scat_dispersion_real
    _atom_type_scat_dispersion_imag
    _atom_type_scat_source
    'C' 'C' 0.0033 0.0016
                         'International Tables Vol C Tables 4.2.6.8 and 6.1.1.4'
    'H' 'H' 0.0000 0.0000
                         'International Tables Vol C Tables 4.2.6.8 and 6.1.1.4'
    'O' 'O' 0.0106 0.0060
                         'International Tables Vol C Tables 4.2.6.8 and 6.1.1.4'
_computing_data_collection     'APEX2 (Bruker, 2005)'
_computing_cell_refinement     'SAINT (Bruker, 2005)'
_computing_data_reduction     'SAINT (Bruker, 2005)'
_computing_structure_solution     'SHELXTL (Sheldrick, 2008)'
_computing_structure_refinement     'SHELXTL (Sheldrick, 2008)'
_computing_molecular_graphics     'SHELXTL (Sheldrick, 2008)'
_computing_publication_material
                             'SHELXTL (Sheldrick, 2008) and PLATON (Spek, 2009)'
loop_
    _atom_site_type_symbol
    _atom_site_label
    _atom_site_fract_x
    _atom_site_fract_y
    _atom_site_fract_z
    _atom_site_U_iso_or_equiv
    _atom_site_adp_type
    _atom_site_calc_flag
    _atom_site_refinement_flags
    _atom_site_occupancy
    _atom_site_disorder_assembly
    _atom_site_disorder_group
    O O1 0.97999(14) 0.70636(15) 0.20018(3) 0.0232(3) Uani d . 1 . .
    O O2 0.66825(13) 0.56794(14) 0.32684(3) 0.0228(3) Uani d . 1 . .
    O O3 0.93786(13) -0.03516(14) 0.45190(3) 0.0227(3) Uani d . 1 . .
    C C1 0.79176(18) 0.6934(2) 0.27426(5) 0.0213(4) Uani d . 1 . .
    H H1 0.7242 0.7397 0.2836 0.026 Uiso calc R 1 . .
    C C2 0.83983(19) 0.7353(2) 0.24449(5) 0.0220(4) Uani d . 1 . .
    H H2 0.8051 0.8096 0.2340 0.026 Uiso calc R 1 . .
    C C3 0.94058(19) 0.6659(2) 0.23015(5) 0.0198(4) Uani d . 1 . .
    C C4 0.9958(2) 0.5589(2) 0.24676(5) 0.0224(4) Uani d . 1 . .
    H H4 1.0655 0.5149 0.2378 0.027 Uiso calc R 1 . .
    C C5 0.94723(18) 0.5179(2) 0.27665(5) 0.0219(4) Uani d . 1 . .
    H H5 0.9847 0.4463 0.2875 0.026 Uiso calc R 1 . .
    C C6 0.84262(18) 0.5826(2) 0.29070(4) 0.0193(4) Uani d . 1 . .
    C C7 0.77760(18) 0.5307(2) 0.32020(4) 0.0189(4) Uani d . 1 . .
    C C8 0.84031(19) 0.4306(2) 0.34137(4) 0.0206(4) Uani d . 1 . .
    H H8 0.9248 0.4078 0.3377 0.025 Uiso calc R 1 . .
    C C9 0.77621(19) 0.3725(2) 0.36590(4) 0.0204(4) Uani d . 1 . .
    H H9 0.6932 0.4018 0.3690 0.024 Uiso calc R 1 . .
    C C10 0.82043(18) 0.2687(2) 0.38841(4) 0.0204(4) Uani d . 1 . .
    C C11 0.94097(18) 0.2090(2) 0.38649(5) 0.0216(4) Uani d . 1 . .
    H H11 0.9981 0.2378 0.3706 0.026 Uiso calc R 1 . .
    C C12 0.97590(19) 0.1086(2) 0.40773(5) 0.0222(5) Uani d . 1 . .
    H H12 1.0560 0.0698 0.4059 0.027 Uiso calc R 1 . .
    C C13 0.89207(19) 0.0645(2) 0.43198(4) 0.0201(4) Uani d . 1 . .
    C C14 0.77209(18) 0.1205(2) 0.43435(5) 0.0213(4) Uani d . 1 . .
    H H14 0.7153 0.0914 0.4503 0.026 Uiso calc R 1 . .
    C C15 0.73770(19) 0.2212(2) 0.41247(4) 0.0223(4) Uani d . 1 . .
    H H15 0.6567 0.2581 0.4139 0.027 Uiso calc R 1 . .
    C C16 0.85615(19) -0.0838(2) 0.47766(5) 0.0223(5) Uani d . 1 . .
    H H16A 0.7759 -0.1141 0.4686 0.027 Uiso calc R 1 . .
    H H16B 0.8391 -0.0130 0.4933 0.027 Uiso calc R 1 . .
    C C17 0.92412(19) -0.1985(2) 0.49413(5) 0.0226(5) Uani d . 1 . .
    H H17A 1.0055 -0.1674 0.5023 0.027 Uiso calc R 1 . .
    H H17B 0.9403 -0.2684 0.4782 0.027 Uiso calc R 1 . .
    C C18 0.84727(19) -0.2561(2) 0.52231(5) 0.0241(5) Uani d . 1 . .
    H H18A 0.7647 -0.2837 0.5142 0.029 Uiso calc R 1 . .
    H H18B 0.8337 -0.1867 0.5386 0.029 Uiso calc R 1 . .
    C C19 0.91156(19) -0.3754(2) 0.53860(5) 0.0245(5) Uani d . 1 . .
    H H19A 0.9968 -0.3496 0.5451 0.029 Uiso calc R 1 . .
    H H19B 0.9190 -0.4472 0.5227 0.029 Uiso calc R 1 . .
    C C20 0.84121(19) -0.4277(2) 0.56855(5) 0.0246(5) Uani d . 1 . .
    H H20A 0.8313 -0.3552 0.5842 0.030 Uiso calc R 1 . .
    H H20B 0.7569 -0.4565 0.5620 0.030 Uiso calc R 1 . .
    C C21 0.9087(2) -0.5439(2) 0.58526(5) 0.0260(5) Uani d . 1 . .
    H H21A 0.9129 -0.6187 0.5701 0.031 Uiso calc R 1 . .
    H H21B 0.9951 -0.5172 0.5903 0.031 Uiso calc R 1 . .
    C C22 0.8444(2) -0.5903(2) 0.61656(5) 0.0282(5) Uani d . 1 . .
    H H22A 0.8427 -0.5161 0.6319 0.034 Uiso calc R 1 . .
    H H22B 0.7570 -0.6136 0.6116 0.034 Uiso calc R 1 . .
    C C23 0.90728(19) -0.7093(2) 0.63310(5) 0.0266(5) Uani d . 1 . .
    H H23A 0.9130 -0.7823 0.6175 0.032 Uiso calc R 1 . .
    H H23B 0.9932 -0.6846 0.6393 0.032 Uiso calc R 1 . .
    C C24 0.8373(2) -0.7579(2) 0.66318(5) 0.0347(6) Uani d . 1 . .
    H H24A 0.7505 -0.7799 0.6572 0.042 Uiso calc R 1 . .
    H H24B 0.8342 -0.6861 0.6792 0.042 Uiso calc R 1 . .
    C C25 0.8993(2) -0.8805(3) 0.67877(6) 0.0446(7) Uani d . 1 . .
    H H25A 0.8492 -0.9095 0.6971 0.067 Uiso calc R 1 . .
    H H25B 0.9833 -0.8577 0.6861 0.067 Uiso calc R 1 . .
    H H25C 0.9043 -0.9513 0.6629 0.067 Uiso calc R 1 . .
    H H1O1 1.046(3) 0.654(3) 0.1909(7) 0.078(10) Uiso d . 1 . .
loop_
    _atom_site_aniso_label
    _atom_site_aniso_U_11
    _atom_site_aniso_U_22
    _atom_site_aniso_U_33
    _atom_site_aniso_U_12
    _atom_site_aniso_U_13
    _atom_site_aniso_U_23
    O1 0.0271(8) 0.0216(8) 0.0209(7) 0.0019(7) 0.0033(6) 0.0032(6)
    O2 0.0224(7) 0.0248(8) 0.0213(7) 0.0034(7) 0.0014(6) 0.0005(6)
    O3 0.0228(7) 0.0231(8) 0.0222(7) 0.0004(6) 0.0017(6) 0.0052(6)
    C1 0.0207(10) 0.0187(11) 0.0245(10) 0.0008(9) 0.0005(8) -0.0032(9)
    C2 0.0230(10) 0.0175(11) 0.0255(11) 0.0006(9) 0.0002(8) 0.0024(9)
    C3 0.0239(10) 0.0159(11) 0.0195(10) -0.0047(9) -0.0001(8) 0.0004(8)
    C4 0.0239(10) 0.0195(11) 0.0237(10) 0.0032(9) 0.0025(8) -0.0016(9)
    C5 0.0235(10) 0.0186(11) 0.0236(10) 0.0005(9) -0.0006(8) 0.0010(9)
    C6 0.0212(10) 0.0169(11) 0.0198(10) -0.0021(9) -0.0010(8) -0.0018(8)
    C7 0.0226(10) 0.0152(10) 0.0190(10) -0.0001(9) -0.0018(8) -0.0048(8)
    C8 0.0203(10) 0.0213(11) 0.0203(10) 0.0004(9) -0.0006(8) -0.0017(8)
    C9 0.0228(10) 0.0205(11) 0.0178(10) -0.0004(9) -0.0012(8) -0.0029(8)
    C10 0.0231(10) 0.0208(11) 0.0171(9) -0.0012(9) -0.0002(8) -0.0028(8)
    C11 0.0222(10) 0.0246(12) 0.0178(10) -0.0032(9) 0.0008(8) 0.0019(9)
    C12 0.0187(10) 0.0265(12) 0.0215(10) 0.0000(9) 0.0002(8) -0.0016(9)
    C13 0.0238(10) 0.0187(11) 0.0179(9) -0.0012(9) -0.0023(8) 0.0002(8)
    C14 0.0223(10) 0.0199(11) 0.0216(10) -0.0029(9) 0.0038(8) 0.0011(9)
    C15 0.0213(10) 0.0235(12) 0.0221(10) 0.0021(9) 0.0005(8) -0.0017(9)
    C16 0.0249(10) 0.0212(11) 0.0207(10) -0.0017(9) 0.0021(8) 0.0030(8)
    C17 0.0224(10) 0.0209(11) 0.0245(10) -0.0031(9) -0.0022(8) -0.0002(9)
    C18 0.0260(10) 0.0233(12) 0.0230(10) -0.0006(10) -0.0015(8) 0.0036(9)
    C19 0.0279(11) 0.0223(12) 0.0234(10) 0.0014(10) 0.0018(9) 0.0011(9)
    C20 0.0249(11) 0.0235(12) 0.0255(11) -0.0018(10) -0.0006(9) 0.0032(9)
    C21 0.0272(11) 0.0249(12) 0.0261(11) 0.0006(10) 0.0009(9) 0.0037(9)
    C22 0.0261(11) 0.0269(12) 0.0315(12) 0.0029(10) 0.0007(9) 0.0071(10)
    C23 0.0260(11) 0.0270(12) 0.0268(11) 0.0001(10) 0.0005(9) 0.0046(9)
    C24 0.0357(13) 0.0337(14) 0.0346(12) 0.0097(12) 0.0066(10) 0.0125(10)
    C25 0.0445(15) 0.0485(17) 0.0408(14) 0.0177(13) 0.0110(12) 0.0201(13)
_geom_special_details
;
All e.s.d.'s (except the e.s.d. in the dihedral angle between two l.s. planes)
are estimated using the full covariance matrix. The cell e.s.d.'s are taken
into account individually in the estimation of e.s.d.'s in distances, angles
and torsion angles; correlations between e.s.d.'s in cell parameters are only
used when they are defined by crystal symmetry. An approximate (isotropic)
treatment of cell e.s.d.'s is used for estimating e.s.d.'s involving l.s.
planes.
;
loop_
    _geom_bond_atom_site_label_1
    _geom_bond_atom_site_label_2
    _geom_bond_site_symmetry_2
    _geom_bond_distance
    _geom_bond_publ_flag
    O1 C3 . 1.354(2) ?
    O1 H1O1 . 0.94(3) ?
    O2 C7 . 1.239(2) ?
    O3 C13 . 1.373(2) ?
    O3 C16 . 1.443(2) ?
    C1 C2 . 1.382(3) ?
    C1 C6 . 1.400(3) ?
    C1 H1 . 0.93 ?
    C2 C3 . 1.395(3) ?
    C2 H2 . 0.93 ?
    C3 C4 . 1.392(3) ?
    C4 C5 . 1.385(3) ?
    C4 H4 . 0.93 ?
    C5 C6 . 1.399(3) ?
    C5 H5 . 0.93 ?
    C6 C7 . 1.479(3) ?
    C7 C8 . 1.477(3) ?
    C8 C9 . 1.340(3) ?
    C8 H8 . 0.93 ?
    C9 C10 . 1.461(3) ?
    C9 H9 . 0.93 ?
    C10 C15 . 1.396(3) ?
    C10 C11 . 1.403(3) ?
    C11 C12 . 1.376(3) ?
    C11 H11 . 0.93 ?
    C12 C13 . 1.397(3) ?
    C12 H12 . 0.93 ?
    C13 C14 . 1.384(3) ?
    C14 C15 . 1.393(3) ?
    C14 H14 . 0.93 ?
    C15 H15 . 0.93 ?
    C16 C17 . 1.508(3) ?
    C16 H16A . 0.97 ?
    C16 H16B . 0.97 ?
    C17 C18 . 1.520(3) ?
    C17 H17A . 0.97 ?
    C17 H17B . 0.97 ?
    C18 C19 . 1.522(3) ?
    C18 H18A . 0.97 ?
    C18 H18B . 0.97 ?
    C19 C20 . 1.522(3) ?
    C19 H19A . 0.97 ?
    C19 H19B . 0.97 ?
    C20 C21 . 1.522(3) ?
    C20 H20A . 0.97 ?
    C20 H20B . 0.97 ?
    C21 C22 . 1.518(3) ?
    C21 H21A . 0.97 ?
    C21 H21B . 0.97 ?
    C22 C23 . 1.518(3) ?
    C22 H22A . 0.97 ?
    C22 H22B . 0.97 ?
    C23 C24 . 1.513(3) ?
    C23 H23A . 0.97 ?
    C23 H23B . 0.97 ?
    C24 C25 . 1.526(3) ?
    C24 H24A . 0.97 ?
    C24 H24B . 0.97 ?
    C25 H25A . 0.96 ?
    C25 H25B . 0.96 ?
    C25 H25C . 0.96 ?
loop_
    _geom_angle_atom_site_label_1
    _geom_angle_atom_site_label_2
    _geom_angle_atom_site_label_3
    _geom_angle_site_symmetry_1
    _geom_angle_site_symmetry_3
    _geom_angle
    _geom_angle_publ_flag
    C3 O1 H1O1 . . 115.1(18) ?
    C13 O3 C16 . . 117.84(15) ?
    C2 C1 C6 . . 121.44(19) ?
    C2 C1 H1 . . 119.3 ?
    C6 C1 H1 . . 119.3 ?
    C1 C2 C3 . . 119.77(19) ?
    C1 C2 H2 . . 120.1 ?
    C3 C2 H2 . . 120.1 ?
    O1 C3 C4 . . 122.77(18) ?
    O1 C3 C2 . . 117.63(18) ?
    C4 C3 C2 . . 119.60(18) ?
    C5 C4 C3 . . 120.12(19) ?
    C5 C4 H4 . . 119.9 ?
    C3 C4 H4 . . 119.9 ?
    C4 C5 C6 . . 121.03(19) ?
    C4 C5 H5 . . 119.5 ?
    C6 C5 H5 . . 119.5 ?
    C5 C6 C1 . . 117.92(18) ?
    C5 C6 C7 . . 122.43(18) ?
    C1 C6 C7 . . 119.38(17) ?
    O2 C7 C8 . . 119.34(17) ?
    O2 C7 C6 . . 120.14(18) ?
    C8 C7 C6 . . 120.48(17) ?
    C9 C8 C7 . . 120.40(18) ?
    C9 C8 H8 . . 119.8 ?
    C7 C8 H8 . . 119.8 ?
    C8 C9 C10 . . 128.13(19) ?
    C8 C9 H9 . . 115.9 ?
    C10 C9 H9 . . 115.9 ?
    C15 C10 C11 . . 117.26(18) ?
    C15 C10 C9 . . 119.05(18) ?
    C11 C10 C9 . . 123.63(18) ?
    C12 C11 C10 . . 121.05(18) ?
    C12 C11 H11 . . 119.5 ?
    C10 C11 H11 . . 119.5 ?
    C11 C12 C13 . . 120.53(19) ?
    C11 C12 H12 . . 119.7 ?
    C13 C12 H12 . . 119.7 ?
    O3 C13 C14 . . 124.86(17) ?
    O3 C13 C12 . . 115.28(17) ?
    C14 C13 C12 . . 119.86(18) ?
    C13 C14 C15 . . 118.92(18) ?
    C13 C14 H14 . . 120.5 ?
    C15 C14 H14 . . 120.5 ?
    C14 C15 C10 . . 122.36(19) ?
    C14 C15 H15 . . 118.8 ?
    C10 C15 H15 . . 118.8 ?
    O3 C16 C17 . . 107.35(15) ?
    O3 C16 H16A . . 110.2 ?
    C17 C16 H16A . . 110.2 ?
    O3 C16 H16B . . 110.2 ?
    C17 C16 H16B . . 110.2 ?
    H16A C16 H16B . . 108.5 ?
    C16 C17 C18 . . 111.91(17) ?
    C16 C17 H17A . . 109.2 ?
    C18 C17 H17A . . 109.2 ?
    C16 C17 H17B . . 109.2 ?
    C18 C17 H17B . . 109.2 ?
    H17A C17 H17B . . 107.9 ?
    C17 C18 C19 . . 113.01(17) ?
    C17 C18 H18A . . 109.0 ?
    C19 C18 H18A . . 109.0 ?
    C17 C18 H18B . . 109.0 ?
    C19 C18 H18B . . 109.0 ?
    H18A C18 H18B . . 107.8 ?
    C18 C19 C20 . . 113.81(17) ?
    C18 C19 H19A . . 108.8 ?
    C20 C19 H19A . . 108.8 ?
    C18 C19 H19B . . 108.8 ?
    C20 C19 H19B . . 108.8 ?
    H19A C19 H19B . . 107.7 ?
    C21 C20 C19 . . 113.30(17) ?
    C21 C20 H20A . . 108.9 ?
    C19 C20 H20A . . 108.9 ?
    C21 C20 H20B . . 108.9 ?
    C19 C20 H20B . . 108.9 ?
    H20A C20 H20B . . 107.7 ?
    C22 C21 C20 . . 113.74(17) ?
    C22 C21 H21A . . 108.8 ?
    C20 C21 H21A . . 108.8 ?
    C22 C21 H21B . . 108.8 ?
    C20 C21 H21B . . 108.8 ?
    H21A C21 H21B . . 107.7 ?
    C23 C22 C21 . . 114.78(17) ?
    C23 C22 H22A . . 108.6 ?
    C21 C22 H22A . . 108.6 ?
    C23 C22 H22B . . 108.6 ?
    C21 C22 H22B . . 108.6 ?
    H22A C22 H22B . . 107.5 ?
    C24 C23 C22 . . 113.59(18) ?
    C24 C23 H23A . . 108.8 ?
    C22 C23 H23A . . 108.8 ?
    C24 C23 H23B . . 108.8 ?
    C22 C23 H23B . . 108.8 ?
    H23A C23 H23B . . 107.7 ?
    C23 C24 C25 . . 112.84(19) ?
    C23 C24 H24A . . 109.0 ?
    C25 C24 H24A . . 109.0 ?
    C23 C24 H24B . . 109.0 ?
    C25 C24 H24B . . 109.0 ?
    H24A C24 H24B . . 107.8 ?
    C24 C25 H25A . . 109.5 ?
    C24 C25 H25B . . 109.5 ?
    H25A C25 H25B . . 109.5 ?
    C24 C25 H25C . . 109.5 ?
    H25A C25 H25C . . 109.5 ?
    H25B C25 H25C . . 109.5 ?
loop_
    _geom_torsion_atom_site_label_1
    _geom_torsion_atom_site_label_2
    _geom_torsion_atom_site_label_3
    _geom_torsion_atom_site_label_4
    _geom_torsion_site_symmetry_1
    _geom_torsion_site_symmetry_2
    _geom_torsion_site_symmetry_3
    _geom_torsion_site_symmetry_4
    _geom_torsion
    _geom_torsion_publ_flag
    C6 C1 C2 C3 . . . . 0.5(3) ?
    C1 C2 C3 O1 . . . . 176.56(18) ?
    C1 C2 C3 C4 . . . . -3.1(3) ?
    O1 C3 C4 C5 . . . . -176.75(18) ?
    C2 C3 C4 C5 . . . . 2.9(3) ?
    C3 C4 C5 C6 . . . . -0.1(3) ?
    C4 C5 C6 C1 . . . . -2.5(3) ?
    C4 C5 C6 C7 . . . . 171.60(18) ?
    C2 C1 C6 C5 . . . . 2.3(3) ?
    C2 C1 C6 C7 . . . . -171.99(18) ?
    C5 C6 C7 O2 . . . . -160.79(19) ?
    C1 C6 C7 O2 . . . . 13.2(3) ?
    C5 C6 C7 C8 . . . . 17.0(3) ?
    C1 C6 C7 C8 . . . . -168.94(18) ?
    O2 C7 C8 C9 . . . . 5.4(3) ?
    C6 C7 C8 C9 . . . . -172.41(18) ?
    C7 C8 C9 C10 . . . . 177.52(18) ?
    C8 C9 C10 C15 . . . . -179.9(2) ?
    C8 C9 C10 C11 . . . . -2.7(3) ?
    C15 C10 C11 C12 . . . . -0.6(3) ?
    C9 C10 C11 C12 . . . . -177.86(19) ?
    C10 C11 C12 C13 . . . . -0.6(3) ?
    C16 O3 C13 C14 . . . . -1.2(3) ?
    C16 O3 C13 C12 . . . . 179.30(17) ?
    C11 C12 C13 O3 . . . . -179.39(17) ?
    C11 C12 C13 C14 . . . . 1.1(3) ?
    O3 C13 C14 C15 . . . . -179.93(18) ?
    C12 C13 C14 C15 . . . . -0.5(3) ?
    C13 C14 C15 C10 . . . . -0.7(3) ?
    C11 C10 C15 C14 . . . . 1.2(3) ?
    C9 C10 C15 C14 . . . . 178.62(19) ?
    C13 O3 C16 C17 . . . . 175.86(16) ?
    O3 C16 C17 C18 . . . . 178.90(16) ?
    C16 C17 C18 C19 . . . . 177.92(17) ?
    C17 C18 C19 C20 . . . . 175.44(17) ?
    C18 C19 C20 C21 . . . . -178.11(18) ?
    C19 C20 C21 C22 . . . . 175.79(18) ?
    C20 C21 C22 C23 . . . . 177.99(18) ?
    C21 C22 C23 C24 . . . . -176.90(19) ?
    C22 C23 C24 C25 . . . . 178.0(2) ?
loop_
    _geom_hbond_atom_site_label_D
    _geom_hbond_atom_site_label_H
    _geom_hbond_atom_site_label_A
    _geom_hbond_site_symmetry_A
    _geom_hbond_distance_DH
    _geom_hbond_distance_HA
    _geom_hbond_distance_DA
    _geom_hbond_angle_DHA
    _geom_hbond_publ_flag
    O1 H1O1 O2 6_656 0.95(3) 1.71(3) 2.655(2) 177(3) yes
    C5 H5 O1 3_745 0.93 2.48 3.340(2) 155 yes
