# Supplementary material for: (E)-3-[4-(Dec­yloxy)phen­yl]-1-(4-hydroxy­phen­yl)prop-2-en-1-one
Source: Acta Crystallogr Sect E Struct Rep Online. 2009 Apr 22;65(Pt 5):o1092–3. doi: 10.1107/S160053680901441X (PMC2977771; doi:10.1107/S160053680901441X)
Supplement: Supplementary file 2 [file e-65-o1092-Isup2.hkl]

# 
# h,k,l, Fc-squared, Fo-squared, sigma(Fo-squared) and status flag 
# 
data_I
_shelx_title ' ums4_0m in Pbca (100K)' 
_shelx_refln_list_code          4 
_shelx_F_calc_maximum      344.01 
_exptl_crystal_F_000      1648.00 
_reflns_d_resolution_high  0.7697 
 
loop_ 
 _symmetry_equiv_pos_as_xyz 
 'x, y, z' 
 '-x+1/2, -y, z+1/2' 
 '-x, y+1/2, -z+1/2' 
 'x+1/2, -y+1/2, -z' 
 '-x, -y, -z' 
 'x-1/2, y, -z-1/2' 
 'x, -y-1/2, z-1/2' 
 '-x-1/2, y-1/2, z' 
 
_cell_length_a    10.5192 
_cell_length_b     9.9839 
_cell_length_c    40.8415 
_cell_angle_alpha  90.000 
_cell_angle_beta   90.000 
_cell_angle_gamma  90.000 
 
_shelx_F_squared_multiplier     1.000 
 
loop_ 
 _refln_index_h 
 _refln_index_k 
 _refln_index_l 
 _refln_F_squared_calc 
 _refln_F_squared_meas 
 _refln_F_squared_sigma 
 _refln_observed_status 
   2   0   0        5.15      -18.79     17.53 o 
   4   0   0     2651.61     2597.13     72.68 o 
   6   0   0     1680.24     1958.04    157.72 o 
   8   0   0     1566.29     1401.13     62.55 o 
  10   0   0     2207.44     2234.43     78.09 o 
  12   0   0     3559.74     3209.98    223.54 o 
   2   1   0       32.05       23.32      7.41 o 
   4   1   0       45.34      101.31     14.29 o 
   6   1   0      504.10      440.20     26.68 o 
   8   1   0      493.06      550.77     33.76 o 
  10   1   0       46.16       50.14     17.91 o 
  12   1   0      613.37      617.44     56.87 o 
   0   2   0      855.03      850.55     60.49 o 
   2   2   0     2356.81     2363.46     38.01 o 
   4   2   0     2052.45     2191.37     35.59 o 
   6   2   0       32.74       28.46     10.18 o 
   8   2   0       61.58       41.65     12.50 o 
  10   2   0       22.24       22.25     18.85 o 
  12   2   0       55.40       81.72     42.42 o 
   2   3   0     3198.65     3179.22     55.93 o 
   4   3   0     1369.18     1342.43     53.64 o 
   6   3   0        3.38       -7.88     10.63 o 
   8   3   0        0.13       22.29     17.96 o 
  10   3   0     1054.34     1128.22     71.30 o 
  12   3   0      115.09      127.66     61.50 o 
   0   4   0     4098.19     4389.07    107.09 o 
   2   4   0      270.03      296.50     23.42 o 
   4   4   0        3.63        7.76     10.41 o 
   6   4   0      203.92      223.46     19.04 o 
   8   4   0     1017.65     1111.90     58.04 o 
  10   4   0      396.69      326.18     88.57 o 
  12   4   0       94.51       70.73     57.20 o 
   2   5   0      365.79      341.18     26.01 o 
   4   5   0       20.39        9.54     12.34 o 
   6   5   0     1186.69     1195.11     43.35 o 
   8   5   0       91.63       92.62    109.78 o 
  10   5   0     1618.92     1766.60    115.06 o 
  12   5   0     1316.39     1482.74    167.16 o 
   0   6   0    23014.73    23342.82    430.00 o 
   2   6   0     5770.48     5664.49    102.65 o 
   4   6   0     7281.29     7225.82    108.46 o 
   6   6   0    11354.00    11589.77    255.27 o 
   8   6   0      754.24      923.57    111.18 o 
  10   6   0      874.76      605.11     95.31 o 
  12   6   0     1883.39     2380.76    215.69 o 
   2   7   0      627.33      740.82     42.11 o 
   4   7   0      285.40      275.73     32.81 o 
   6   7   0     5983.63     5873.58    220.73 o 
   8   7   0      163.00       91.70     47.58 o 
  10   7   0      328.77      451.82     93.39 o 
   0   8   0     1383.47     1545.19     88.76 o 
   2   8   0     1133.52     1152.56     77.38 o 
   4   8   0      424.52      319.14     60.45 o 
   6   8   0      439.39      397.81     78.16 o 
   8   8   0       36.53       49.23     64.71 o 
  10   8   0       58.13      100.65     64.52 o 
   2   9   0      116.33       82.60     25.99 o 
   4   9   0      636.61      651.73     93.87 o 
   6   9   0        3.59        1.42     45.30 o 
   8   9   0      102.63      148.64     84.99 o 
   0  10   0       22.04       37.90     40.95 o 
   2  10   0      113.93       43.40     35.53 o 
   4  10   0      342.70      533.14     95.08 o 
   6  10   0      172.57      173.22    114.99 o 
   8  10   0        5.32       44.39     59.22 o 
   2  11   0       44.28       26.08     44.65 o 
   4  11   0        0.20       11.37     64.59 o 
   6  11   0      123.46      138.79     88.50 o 
   0  12   0      479.34      551.47    271.89 o 
   2  12   0      312.07      272.04     80.66 o 
   4  12   0     1791.23     2040.40    170.28 o 
   1   1   1     2393.70     2356.48     25.01 o 
   2   1   1       44.56       49.27      7.15 o 
   3   1   1     3968.61     3863.02     39.69 o 
   4   1   1       15.58       14.34      7.47 o 
   5   1   1      116.22      161.27     11.32 o 
   6   1   1     1509.15     1761.58     26.94 o 
   7   1   1       38.58       40.87      8.67 o 
   8   1   1       45.17       58.45     11.77 o 
   9   1   1       19.82       57.72     12.18 o 
  10   1   1      396.71      423.09     24.29 o 
  11   1   1      139.96      114.77     21.81 o 
  12   1   1      254.34      248.32     29.20 o 
  13   1   1      202.32      226.71     95.54 o 
   0   2   1    34502.65    34256.55    549.64 o 
   1   2   1      814.95      828.67     24.59 o 
   2   2   1     2778.76     2623.02     29.80 o 
   3   2   1      340.55      354.44     10.11 o 
   4   2   1     2150.58     2131.27     24.66 o 
   5   2   1      314.74      384.02     14.44 o 
   6   2   1     1191.83     1170.64     21.45 o 
   7   2   1       98.82      103.35     10.55 o 
   8   2   1       22.46       23.50      8.58 o 
   9   2   1       27.60       61.65      9.79 o 
  10   2   1       63.14       70.68     22.09 o 
  11   2   1      236.16      185.59     39.09 o 
  12   2   1       19.34       31.28     26.58 o 
  13   2   1      219.68      284.50     36.85 o 
   1   3   1      368.66      355.23     17.45 o 
   2   3   1     1561.66     1583.47     26.79 o 
   3   3   1     1071.38     1093.52     19.13 o 
   4   3   1      132.94      141.62      9.24 o 
   5   3   1      156.86      189.80      9.28 o 
   6   3   1      106.58      120.04     10.49 o 
   7   3   1       31.01       46.10      9.89 o 
   8   3   1        0.25       10.05     12.00 o 
   9   3   1        1.00      -23.89     14.42 o 
  10   3   1        6.73        3.83     17.49 o 
  11   3   1       14.22       26.47     17.95 o 
  12   3   1       32.65        9.93     33.91 o 
  13   3   1       10.51       27.32     30.65 o 
   0   4   1      362.32      367.51     32.82 o 
   1   4   1       34.09       37.26      9.62 o 
   2   4   1     1499.77     1521.90     25.12 o 
   3   4   1        3.65       17.93      8.17 o 
   4   4   1      355.86      444.43     15.54 o 
   5   4   1      333.31      352.31     17.34 o 
   6   4   1      966.61      990.77     23.43 o 
   7   4   1        1.73       16.98     11.09 o 
   8   4   1      154.84      124.66     21.40 o 
   9   4   1      135.29      110.94     26.99 o 
  10   4   1       55.80       82.34     31.19 o 
  11   4   1      331.62      245.34     49.68 o 
  12   4   1      198.16      179.11     48.27 o 
   1   5   1      549.51      639.01     23.52 o 
   2   5   1      606.03      678.55     26.35 o 
   3   5   1      304.57      325.56     15.09 o 
   4   5   1      697.28      762.72     26.51 o 
   5   5   1      452.17      469.27     19.17 o 
   6   5   1     2417.13     2253.85     45.49 o 
   7   5   1      124.98      100.44     22.70 o 
   8   5   1      407.34      330.87     60.01 o 
   9   5   1     1395.25     1494.80     69.49 o 
  10   5   1      250.46      230.74     30.58 o 
  11   5   1       53.81       73.14     37.63 o 
  12   5   1        8.53       62.21     49.90 o 
   0   6   1    16687.94    17209.03    230.88 o 
   1   6   1        4.23       12.91     10.67 o 
   2   6   1      449.28      474.29     24.14 o 
   3   6   1     5650.14     5581.82     63.91 o 
   4   6   1      624.85      731.33     23.93 o 
   5   6   1      644.08      719.24     28.34 o 
   6   6   1      308.41      447.06     49.07 o 
   7   6   1        4.59      -43.59     21.79 o 
   8   6   1       86.33      100.98     30.80 o 
   9   6   1      625.12      623.37     81.66 o 
  10   6   1      383.61      357.11     60.84 o 
  11   6   1        0.80        3.21     37.41 o 
  12   6   1        2.11       24.32     40.94 o 
   1   7   1      521.20      515.59     26.13 o 
   2   7   1      202.73      146.04     17.16 o 
   3   7   1      614.37      605.74     27.45 o 
   4   7   1     1066.36     1080.69     39.36 o 
   5   7   1      365.57      391.81     35.41 o 
   6   7   1       12.02       23.29     28.62 o 
   7   7   1      108.52       51.19     48.20 o 
   8   7   1      430.97      295.80     47.52 o 
   9   7   1       16.12      -27.40     32.62 o 
  10   7   1      102.60       92.57     50.23 o 
  11   7   1        0.21       90.97     45.00 o 
   0   8   1      376.09      426.40     63.78 o 
   1   8   1       49.47       26.48     16.75 o 
   2   8   1       26.31       31.42     15.61 o 
   3   8   1       60.77       75.53     16.88 o 
   4   8   1        1.32       27.74     18.61 o 
   5   8   1      919.40      874.42     59.65 o 
   6   8   1      322.66      362.90     55.80 o 
   7   8   1        0.80       -9.63     28.62 o 
   8   8   1      127.03       99.49     69.34 o 
   9   8   1        2.87      -10.18     41.18 o 
  10   8   1        9.22       45.55     39.01 o 
   1   9   1        2.43       43.83     19.03 o 
   2   9   1      232.60      184.33     24.40 o 
   3   9   1      251.05      246.70     28.47 o 
   4   9   1      513.82      534.60     47.97 o 
   5   9   1      113.52      139.45     63.14 o 
   6   9   1       37.24       47.22     37.63 o 
   7   9   1       51.20       48.04     38.98 o 
   8   9   1       13.16       19.03     41.60 o 
   9   9   1        1.42      -34.74     36.84 o 
   0  10   1       37.11       70.39     31.66 o 
   1  10   1       74.57       64.14     22.58 o 
   2  10   1        2.90       23.44     25.00 o 
   3  10   1       61.97       43.10     30.43 o 
   4  10   1      190.32      206.50     75.07 o 
   5  10   1      119.50      210.65     49.88 o 
   6  10   1       74.86       92.54     40.73 o 
   7  10   1      110.65      172.93     56.29 o 
   8  10   1       68.39      140.76     75.95 o 
   1  11   1       72.58       33.17     30.39 o 
   2  11   1        0.04       35.71     32.09 o 
   3  11   1       77.20      136.93     81.37 o 
   4  11   1      483.04      469.53    129.29 o 
   5  11   1        8.43       20.87     39.93 o 
   6  11   1        4.09       44.34     44.71 o 
   7  11   1       23.65       50.97     49.66 o 
   0  12   1      128.25      118.07     43.28 o 
   1  12   1       84.41       78.04     33.40 o 
   2  12   1      109.17       25.79     44.78 o 
   3  12   1      161.51      158.57     80.77 o 
   4  12   1       64.97      180.33     60.73 o 
   5  12   1       21.74       38.23     44.48 o 
   0   0   2     1166.35        0.49      0.83 o 
   1   0   2    21014.44    19703.67    318.14 o 
   2   0   2      238.23      204.89     11.52 o 
   3   0   2    21846.30    20160.66    234.61 o 
   4   0   2     7051.15     6906.93     92.26 o 
   5   0   2     5347.38     5355.53     91.51 o 
   6   0   2    10306.14    10920.29    154.05 o 
   7   0   2     1375.02     1664.71     53.57 o 
   8   0   2       75.86      126.65     21.65 o 
   9   0   2      205.12      152.75     19.49 o 
  10   0   2       43.12       66.38     16.36 o 
  11   0   2       30.42       65.75     19.37 o 
  12   0   2       46.53       -1.29     60.84 o 
   1   1   2     3628.96     3522.37     36.14 o 
   2   1   2     4278.31     3900.04     35.09 o 
   3   1   2     2248.28     1993.94     24.32 o 
   4   1   2       21.64       41.43      8.65 o 
   5   1   2     4680.73     5175.25     51.14 o 
   6   1   2     2772.84     3183.25     37.49 o 
   7   1   2       25.90       17.30      7.03 o 
   8   1   2       94.34      117.96     12.89 o 
   9   1   2      234.53      258.25     20.35 o 
  10   1   2      660.32      645.33     27.80 o 
  11   1   2       23.33       45.56     18.94 o 
  12   1   2      151.78      162.59     27.60 o 
  13   1   2       30.23       78.89     77.60 o 
   0   2   2      736.99      731.93     25.78 o 
   1   2   2     1751.28     1783.82     31.02 o 
   2   2   2      119.06      168.96      8.55 o 
   3   2   2     2570.12     2711.74     27.50 o 
   4   2   2      334.83      388.43     13.70 o 
   5   2   2      241.45      311.56     11.44 o 
   6   2   2        1.42        6.49      6.14 o 
   7   2   2      379.02      414.94     15.79 o 
   8   2   2       37.04       46.38      9.33 o 
   9   2   2       96.54      105.79     12.56 o 
  10   2   2       86.21       86.48     27.38 o 
  11   2   2        4.56        0.27     22.20 o 
  12   2   2       96.04       91.42     32.62 o 
  13   2   2       15.75       48.70     29.22 o 
   1   3   2       13.72       15.97      9.28 o 
   2   3   2     2264.24     2281.45     30.21 o 
   3   3   2     1924.72     1904.74     24.48 o 
   4   3   2      186.25      222.56     10.53 o 
   5   3   2      325.24      311.55     11.02 o 
   6   3   2        5.03       23.55      7.36 o 
   7   3   2       20.79       31.03      9.17 o 
   8   3   2      519.02      524.80     24.26 o 
   9   3   2      252.35      178.75     24.09 o 
  10   3   2      273.33      278.12     27.78 o 
  11   3   2        0.00       18.40     18.73 o 
  12   3   2       10.20       20.61     34.39 o 
  13   3   2       81.75       54.06     31.64 o 
   0   4   2     2076.24     2094.01     51.95 o 
   1   4   2        9.81        3.81      7.93 o 
   2   4   2       87.16      103.58      9.56 o 
   3   4   2      654.86      674.54     19.56 o 
   4   4   2     1005.10      996.75     21.13 o 
   5   4   2       97.04       81.22      8.95 o 
   6   4   2      237.59      252.36     13.39 o 
   7   4   2        2.35       22.88     12.50 o 
   8   4   2      164.48      141.42     24.82 o 
   9   4   2      338.53      364.08     34.46 o 
  10   4   2       39.32       44.70     20.99 o 
  11   4   2      240.50      237.39     46.50 o 
  12   4   2       11.60       39.07     36.78 o 
   1   5   2      142.96      150.96     13.48 o 
   2   5   2      670.73      666.29     22.41 o 
   3   5   2      544.86      568.25     18.42 o 
   4   5   2      288.66      364.89     16.95 o 
   5   5   2       72.93       63.05     11.09 o 
   6   5   2      209.17      229.20     19.32 o 
   7   5   2     1908.12     1866.19     66.94 o 
   8   5   2      751.70      810.97     80.58 o 
   9   5   2      568.11      535.85     46.55 o 
  10   5   2       84.43       62.84     39.95 o 
  11   5   2      509.85      514.62     62.18 o 
  12   5   2      613.36      734.10     78.55 o 
   0   6   2      908.82      996.02     47.05 o 
   1   6   2      434.58      534.57     24.77 o 
   2   6   2        9.57       18.97     11.28 o 
   3   6   2        2.43       23.85      9.60 o 
   4   6   2       16.17       28.88      9.87 o 
   5   6   2       10.86       46.93     15.17 o 
   6   6   2     1050.51     1170.65     75.62 o 
   7   6   2       90.18       55.98     26.94 o 
   8   6   2       13.42        2.27     25.13 o 
   9   6   2        0.88      -15.03     25.46 o 
  10   6   2       82.24      102.39     50.80 o 
  11   6   2        8.65       66.18     39.95 o 
  12   6   2      572.95      771.70     82.43 o 
   1   7   2      452.00      482.67     25.33 o 
   2   7   2      583.95      630.43     28.27 o 
   3   7   2      216.71      211.89     18.72 o 
   4   7   2        0.26       39.03     13.37 o 
   5   7   2      209.15      180.58     24.86 o 
   6   7   2       17.05       35.99     25.24 o 
   7   7   2     1452.24     1504.10     85.27 o 
   8   7   2      151.49      140.40     36.79 o 
   9   7   2      348.75      439.82     69.07 o 
  10   7   2      177.21      150.17     71.25 o 
  11   7   2        8.69       70.93     43.70 o 
   0   8   2      840.07      883.19     49.54 o 
   1   8   2       36.97       16.55     19.17 o 
   2   8   2       51.43       19.89     15.30 o 
   3   8   2      660.73      715.43     34.70 o 
   4   8   2     1164.06     1308.19     51.19 o 
   5   8   2     1401.31     1420.65     72.33 o 
   6   8   2      646.60      714.07     67.44 o 
   7   8   2       27.66       47.76     33.77 o 
   8   8   2       67.85       95.30     43.96 o 
   9   8   2       43.16       83.57     47.70 o 
  10   8   2       85.56       78.01     41.69 o 
   1   9   2      566.02      573.53     41.49 o 
   2   9   2        0.00       20.03     17.69 o 
   3   9   2      186.29      127.64     24.66 o 
   4   9   2       28.73       28.35     36.15 o 
   5   9   2        6.91      -62.25     59.93 o 
   6   9   2       10.06       54.23     34.64 o 
   7   9   2        3.34       37.04     32.51 o 
   8   9   2        2.80       11.85     41.34 o 
   9   9   2      184.32      283.70     64.60 o 
   0  10   2        0.39       50.42     30.77 o 
   1  10   2       10.50        1.25     22.47 o 
   2  10   2        2.25        8.08     19.93 o 
   3  10   2        0.24       -6.67     29.45 o 
   4  10   2       15.11       20.53     40.20 o 
   5  10   2      133.11      143.91     89.96 o 
   6  10   2       12.25       24.86     34.20 o 
   7  10   2       22.53       49.38     41.77 o 
   8  10   2        4.78        9.64     41.22 o 
   1  11   2      117.41       97.98     37.80 o 
   2  11   2        3.69       89.81     28.43 o 
   3  11   2      863.81      848.17     77.49 o 
   4  11   2      992.26     1028.75     98.28 o 
   5  11   2      115.23      156.66     80.11 o 
   6  11   2      172.57      263.10     63.55 o 
   7  11   2        2.72       84.47     51.20 o 
   0  12   2      287.60      199.50     82.38 o 
   1  12   2      198.04      178.65     38.82 o 
   2  12   2       63.11       59.30     45.45 o 
   3  12   2      479.41      466.46     77.26 o 
   4  12   2       42.02       63.74     57.77 o 
   5  12   2      239.58      231.03     66.65 o 
   1   1   3     2315.56     2126.49     23.24 o 
   2   1   3    73940.05    71036.08    479.88 o 
   3   1   3     4073.92     3907.00     35.73 o 
   4   1   3     5580.39     5606.98     47.99 o 
   5   1   3      389.86      489.17     14.45 o 
   6   1   3      627.07      621.30     17.63 o 
   7   1   3      281.30      339.63     16.15 o 
   8   1   3      170.22      168.27     17.85 o 
   9   1   3        2.30       22.26     10.43 o 
  10   1   3        9.92       42.27     14.05 o 
  11   1   3     1103.49     1097.35     40.69 o 
  12   1   3       97.24      135.19     27.66 o 
  13   1   3      411.99      356.34    110.54 o 
   0   2   3     4069.81     3939.54     60.54 o 
   1   2   3      190.01      210.78     16.05 o 
   2   2   3        0.70       -6.05      6.67 o 
   3   2   3     1000.88     1012.90     15.82 o 
   4   2   3       16.17       31.28      6.97 o 
   5   2   3      628.48      667.77     15.12 o 
   6   2   3     1713.83     1891.43     25.69 o 
   7   2   3      147.72      157.33     11.23 o 
   8   2   3      779.86      841.51     22.79 o 
   9   2   3       20.71       34.00     11.24 o 
  10   2   3      120.97      132.39     19.37 o 
  11   2   3       59.70       67.24     25.24 o 
  12   2   3       45.17       25.55     23.76 o 
  13   2   3       53.71      125.56     42.24 o 
   1   3   3     6256.51     6049.73     64.83 o 
   2   3   3      156.02      188.01     10.03 o 
   3   3   3     2815.96     2830.92     31.36 o 
   4   3   3       36.86       46.61      6.93 o 
   5   3   3       20.66       28.55      7.11 o 
   6   3   3      209.20      241.46     12.18 o 
   7   3   3        0.97       11.33      8.01 o 
   8   3   3       25.61       34.69     13.39 o 
   9   3   3      116.85      132.62     19.71 o 
  10   3   3       14.67       30.78     18.87 o 
  11   3   3       96.23      116.10     22.01 o 
  12   3   3       10.68       34.87     30.59 o 
  13   3   3       12.52       46.07     32.93 o 
   0   4   3        2.52        8.30     13.48 o 
   1   4   3     1547.30     1563.22     37.22 o 
   2   4   3        2.21       13.96      7.86 o 
   3   4   3      165.00      178.41     16.35 o 
   4   4   3      133.33      191.03     12.33 o 
   5   4   3       22.11       16.39      7.27 o 
   6   4   3       53.50       50.09      8.88 o 
   7   4   3      379.49      343.06     22.97 o 
   8   4   3        0.11       10.53     14.43 o 
   9   4   3      286.93      309.66     32.24 o 
  10   4   3      912.28      913.24     52.59 o 
  11   4   3       14.53       21.72     31.48 o 
  12   4   3      237.17      111.44     42.32 o 
   1   5   3      259.40      271.25     17.19 o 
   2   5   3      139.64      147.57     13.80 o 
   3   5   3       33.18       50.20      8.84 o 
   4   5   3     3380.49     3248.87     44.63 o 
   5   5   3     1030.86      961.91     32.90 o 
   6   5   3     1461.84     1432.29     37.93 o 
   7   5   3     2383.14     2354.78     61.76 o 
   8   5   3      182.66      144.85     30.63 o 
   9   5   3       81.23       56.79     25.21 o 
  10   5   3      107.96       83.67     40.64 o 
  11   5   3      516.26      596.00     72.70 o 
  12   5   3       43.71       50.66     40.74 o 
   0   6   3     3362.37     3571.21     74.26 o 
   1   6   3     2209.55     2183.17     47.56 o 
   2   6   3       92.68      118.64     20.08 o 
   3   6   3      363.10      385.95     18.55 o 
   4   6   3     1736.66     1685.27     32.81 o 
   5   6   3     1392.21     1414.67     43.22 o 
   6   6   3     3354.30     3346.70     84.84 o 
   7   6   3        0.01       18.12     20.99 o 
   8   6   3       58.58       33.72     29.87 o 
   9   6   3      309.96      309.81     41.41 o 
  10   6   3      117.61       48.29     48.43 o 
  11   6   3      376.30      266.20     54.11 o 
  12   6   3       14.61       84.93     48.54 o 
   1   7   3      106.85      119.95     15.26 o 
   2   7   3     1960.14     2005.03     40.44 o 
   3   7   3      525.04      584.73     24.26 o 
   4   7   3       62.01       67.09     16.23 o 
   5   7   3     1967.89     1959.82     61.44 o 
   6   7   3      477.12      516.63     47.44 o 
   7   7   3        0.02      -34.07     24.81 o 
   8   7   3      260.25      214.05     39.14 o 
   9   7   3        7.12       12.80     35.43 o 
  10   7   3        1.05       37.18     43.12 o 
  11   7   3      119.62      178.63     50.88 o 
   0   8   3      801.58      903.13     50.16 o 
   1   8   3      105.78      120.68     19.84 o 
   2   8   3      747.40      854.97     47.40 o 
   3   8   3        1.83       -3.60     17.09 o 
   4   8   3      977.85     1073.76     50.94 o 
   5   8   3      288.45      362.32     90.11 o 
   6   8   3     1967.44     1988.09     99.63 o 
   7   8   3        5.33        5.56     28.52 o 
   8   8   3       64.22       18.53     48.52 o 
   9   8   3        0.35       52.09     45.20 o 
  10   8   3      267.60      125.97     56.38 o 
   1   9   3      142.18      125.99     22.47 o 
   2   9   3       17.90       20.02     23.24 o 
   3   9   3      106.32       70.62     24.87 o 
   4   9   3        1.72       21.70     31.56 o 
   5   9   3       52.07       60.89     37.75 o 
   6   9   3       19.43       -4.27     49.36 o 
   7   9   3      101.45       39.93     34.51 o 
   8   9   3      258.83      184.37     57.66 o 
   9   9   3       19.99       75.54     49.70 o 
   0  10   3       59.36       86.78     43.92 o 
   1  10   3      105.34      101.13     25.77 o 
   2  10   3       48.64       25.37     22.67 o 
   3  10   3       67.04       81.36     29.12 o 
   4  10   3      220.77      129.04     37.80 o 
   5  10   3      304.95      212.94     45.90 o 
   6  10   3        0.43       16.64     34.15 o 
   7  10   3        0.74       42.61     46.50 o 
   8  10   3      150.49       75.02     47.78 o 
   1  11   3      206.18      194.23     31.53 o 
   2  11   3        0.75       -8.31     29.55 o 
   3  11   3      155.17      170.40     47.15 o 
   4  11   3      650.74      770.31     80.02 o 
   5  11   3       56.54       75.67     47.65 o 
   6  11   3       77.65       65.30     49.70 o 
   7  11   3      320.33      299.19    119.65 o 
   0  12   3       62.67      122.34     43.41 o 
   1  12   3      266.59      167.31     41.12 o 
   2  12   3        0.05       44.79     77.06 o 
   3  12   3       41.56       -9.78     44.33 o 
   4  12   3        1.46      -19.04     42.91 o 
   5  12   3       61.07      160.36     60.35 o 
   0   0   4       10.42        8.16      4.33 o 
   1   0   4     1907.63     1749.45     25.83 o 
   2   0   4    17793.39    17270.64    174.53 o 
   3   0   4     3805.08     3606.66     45.51 o 
   4   0   4       76.18       93.00     10.05 o 
   5   0   4    12937.00    13509.90    160.15 o 
   6   0   4      111.79      107.96     17.52 o 
   7   0   4      597.91      722.51     34.96 o 
   8   0   4       68.85       73.35     17.60 o 
   9   0   4      558.33      527.04     48.67 o 
  10   0   4       88.68       73.17     18.84 o 
  11   0   4      812.55      830.41     62.32 o 
  12   0   4       66.21       31.89     46.23 o 
  13   0   4        1.85      -18.29     66.70 o 
   1   1   4     1239.74     1048.56     14.59 o 
   2   1   4   118342.48   113365.48    759.83 o 
   3   1   4     9652.88     9428.75     67.14 o 
   4   1   4        0.68        5.70      5.89 o 
   5   1   4      304.22      371.87     12.32 o 
   6   1   4     1562.74     1529.52     26.26 o 
   7   1   4       16.16       31.77      8.48 o 
   8   1   4      520.08      544.91     20.02 o 
   9   1   4       20.51       27.62     10.64 o 
  10   1   4     1006.18      974.39     32.92 o 
  11   1   4       33.44       60.45     16.79 o 
  12   1   4      227.23      193.38     32.14 o 
  13   1   4        0.39       21.39     31.74 o 
   0   2   4       51.60       47.19     11.44 o 
   1   2   4    21858.79    21503.85    165.12 o 
   2   2   4     3802.13     3651.40     37.08 o 
   3   2   4      271.67      272.76      9.67 o 
   4   2   4     1348.99     1432.64     20.02 o 
   5   2   4       25.95       28.72      7.08 o 
   6   2   4      659.13      676.85     16.08 o 
   7   2   4     1348.65     1309.30     25.14 o 
   8   2   4        6.50       21.78      8.44 o 
   9   2   4      266.95      292.70     18.69 o 
  10   2   4        4.53       17.68     15.73 o 
  11   2   4      519.77      499.63     44.89 o 
  12   2   4        5.62       67.97     36.24 o 
  13   2   4      441.90      460.10     47.24 o 
   1   3   4      944.34     1027.49     19.69 o 
   2   3   4       47.61       65.93     12.07 o 
   3   3   4     3498.14     3628.47     37.85 o 
   4   3   4        5.41        8.50      6.02 o 
   5   3   4        4.81       18.63      6.56 o 
   6   3   4      172.11      135.43     11.40 o 
   7   3   4       50.01       52.52     10.49 o 
   8   3   4       28.16       31.75     12.67 o 
   9   3   4     2866.78     2694.51     68.39 o 
  10   3   4      681.36      753.87     41.60 o 
  11   3   4      116.81       97.27     22.03 o 
  12   3   4       66.53       70.19     33.14 o 
  13   3   4        5.39       44.53     30.26 o 
   0   4   4     1551.51     1485.47     38.78 o 
   1   4   4       65.33       66.13      8.84 o 
   2   4   4       30.69       53.32      8.10 o 
   3   4   4      608.08      628.25     21.10 o 
   4   4   4      363.23      402.33     19.78 o 
   5   4   4      596.65      632.54     18.62 o 
   6   4   4      525.27      519.26     18.57 o 
   7   4   4      560.30      547.38     31.87 o 
   8   4   4       22.32       26.16     15.33 o 
   9   4   4       60.25       50.29     21.21 o 
  10   4   4      281.11      318.07     34.82 o 
  11   4   4      515.12      586.85    159.68 o 
  12   4   4       42.98       49.95     37.48 o 
   1   5   4     1506.05     1523.37     28.82 o 
   2   5   4     8557.78     8956.90     91.15 o 
   3   5   4      558.85      634.89     29.75 o 
   4   5   4     1064.89     1096.06     27.66 o 
   5   5   4        7.70       29.50     10.17 o 
   6   5   4      667.61      720.62     33.78 o 
   7   5   4      193.93      145.20     22.59 o 
   8   5   4     2564.76     2492.88     81.47 o 
   9   5   4        0.52        6.70     21.14 o 
  10   5   4      842.69      774.42     86.69 o 
  11   5   4      155.60       86.00     63.15 o 
  12   5   4        0.34       26.15     38.65 o 
   0   6   4     3129.85     3248.12     70.23 o 
   1   6   4       74.08       84.80     12.61 o 
   2   6   4       52.99       54.95     10.74 o 
   3   6   4      213.84      251.89     24.45 o 
   4   6   4       39.13       51.23     11.77 o 
   5   6   4     1160.78     1113.58     37.66 o 
   6   6   4      263.96      300.00     37.90 o 
   7   6   4      935.84      843.00     62.31 o 
   8   6   4     1214.39     1106.24     73.35 o 
   9   6   4        0.01       27.64     26.32 o 
  10   6   4       13.44       32.63     38.54 o 
  11   6   4      937.79     1075.24     99.96 o 
  12   6   4        0.76       -8.50     38.06 o 
   1   7   4     3457.19     3403.28     52.54 o 
   2   7   4      284.58      272.36     19.90 o 
   3   7   4       61.01       52.97     19.33 o 
   4   7   4     3490.66     3395.36     79.06 o 
   5   7   4      246.99      259.93     34.57 o 
   6   7   4      599.36      600.07     82.43 o 
   7   7   4       19.49       29.22     26.61 o 
   8   7   4      889.58     1016.76     67.71 o 
   9   7   4      323.46      304.69     68.68 o 
  10   7   4       37.84       38.72     61.80 o 
  11   7   4      152.06      127.85     76.18 o 
   0   8   4      406.69      399.91     34.91 o 
   1   8   4     1681.45     1747.71     45.25 o 
   2   8   4        2.39       13.14     25.07 o 
   3   8   4     1012.23     1101.06     42.98 o 
   4   8   4     1941.97     1988.06     69.77 o 
   5   8   4     1057.48     1144.48     62.07 o 
   6   8   4        0.33      -18.69     27.63 o 
   7   8   4      391.32      445.96     55.24 o 
   8   8   4       62.39       60.69     41.66 o 
   9   8   4       33.17       14.69     43.31 o 
  10   8   4      335.83      402.96     71.07 o 
   1   9   4       94.98      116.42     21.61 o 
   2   9   4      180.43      192.31     24.05 o 
   3   9   4       46.00       49.75     23.71 o 
   4   9   4        0.34       40.76     22.96 o 
   5   9   4      347.16      384.65     41.59 o 
   6   9   4       17.28       24.15     48.18 o 
   7   9   4       37.71       -0.86     34.10 o 
   8   9   4        0.91        4.73     39.67 o 
   9   9   4       12.69       16.07     43.52 o 
   0  10   4       63.28       50.79     37.10 o 
   1  10   4       55.42       55.40     20.96 o 
   2  10   4      362.35      289.17     40.09 o 
   3  10   4        0.29       47.17     27.14 o 
   4  10   4       20.94        4.87     28.44 o 
   5  10   4       17.39       11.34     34.30 o 
   6  10   4       70.88       81.99     36.45 o 
   7  10   4        0.27      -32.40     37.57 o 
   8  10   4       54.67       73.99     48.04 o 
   1  11   4        0.29      -18.90     23.27 o 
   2  11   4        0.03       56.85     34.73 o 
   3  11   4       26.73       68.78     33.63 o 
   4  11   4     1256.27     1414.14     99.02 o 
   5  11   4       81.17      137.34     52.57 o 
   6  11   4      470.45      793.16    397.73 o 
   7  11   4      403.51      390.28     73.83 o 
   0  12   4      480.46      480.07     71.78 o 
   1  12   4      114.49       72.07     34.93 o 
   2  12   4       12.46       60.86     39.61 o 
   3  12   4        0.83       75.90     49.52 o 
   4  12   4        8.52       86.64     49.35 o 
   5  12   4        0.23       90.18     53.31 o 
   1   1   5     2592.39     2279.80     23.74 o 
   2   1   5    17487.54    16271.99    118.75 o 
   3   1   5     4237.00     4005.31     33.50 o 
   4   1   5     1236.73     1196.49     17.60 o 
   5   1   5      486.85      575.58     15.48 o 
   6   1   5       31.92       45.74      7.48 o 
   7   1   5      737.82      861.93     23.79 o 
   8   1   5     1715.73     1697.20     31.75 o 
   9   1   5      171.82      161.85     14.69 o 
  10   1   5      110.78      115.30     16.36 o 
  11   1   5      363.02      353.78     27.84 o 
  12   1   5      152.86      113.16     29.18 o 
  13   1   5      116.90      116.62     41.75 o 
   0   2   5     5158.65     5088.18     68.85 o 
   1   2   5     4538.85     4534.44     46.79 o 
   2   2   5      834.87      859.89     16.43 o 
   3   2   5      591.88      636.64     13.83 o 
   4   2   5     4132.06     4297.08     41.43 o 
   5   2   5     2870.08     3262.70     37.55 o 
   6   2   5      362.99      336.97     13.79 o 
   7   2   5      180.84      198.99     13.83 o 
   8   2   5      412.78      417.90     20.01 o 
   9   2   5      914.78     1001.11     31.26 o 
  10   2   5      226.09      229.89     18.96 o 
  11   2   5       42.46      106.38     25.76 o 
  12   2   5      152.72      161.69     33.21 o 
  13   2   5       12.00       43.02     32.52 o 
   1   3   5     4732.85     4646.03     44.91 o 
   2   3   5     1958.53     1948.67     33.77 o 
   3   3   5      914.69      920.67     22.28 o 
   4   3   5     1038.74     1021.54     18.54 o 
   5   3   5       19.34       13.82      6.63 o 
   6   3   5      120.77      121.57     11.07 o 
   7   3   5      195.76      200.81     13.71 o 
   8   3   5        3.06       21.55     12.37 o 
   9   3   5       13.84       32.55     16.73 o 
  10   3   5      141.72      132.64     22.48 o 
  11   3   5       21.33       77.11     22.46 o 
  12   3   5       80.11       46.62     31.84 o 
  13   3   5       42.22       56.00     33.10 o 
   0   4   5      988.52     1044.42     27.92 o 
   1   4   5     2694.84     2894.32     34.90 o 
   2   4   5     6418.73     6647.69     70.57 o 
   3   4   5     2573.43     2562.04     42.19 o 
   4   4   5        2.29       12.15      8.18 o 
   5   4   5     1753.01     1838.39     31.07 o 
   6   4   5      233.01      227.41     14.60 o 
   7   4   5      281.59      246.93     24.15 o 
   8   4   5     1154.51     1024.77     44.61 o 
   9   4   5        7.47       57.88     23.64 o 
  10   4   5     1131.06     1112.20     57.94 o 
  11   4   5      721.23      837.35     84.69 o 
  12   4   5       32.47       69.22     39.85 o 
   1   5   5     1826.01     1955.38     32.69 o 
   2   5   5     4321.05     4470.02     53.47 o 
   3   5   5     3573.11     3597.25     51.46 o 
   4   5   5      266.59      277.01     19.34 o 
   5   5   5       51.29       59.24     12.51 o 
   6   5   5       23.17       38.87     14.73 o 
   7   5   5       32.99       38.56     17.00 o 
   8   5   5      498.34      493.54     45.48 o 
   9   5   5      162.77      160.55     27.91 o 
  10   5   5      191.99      229.78     52.36 o 
  11   5   5      471.22      469.67     71.59 o 
  12   5   5       58.98       39.16     40.03 o 
   0   6   5      618.01      614.08     30.88 o 
   1   6   5       94.89      100.77     13.03 o 
   2   6   5      133.60      132.03     17.79 o 
   3   6   5      970.47      937.76     38.83 o 
   4   6   5      251.77      281.28     20.08 o 
   5   6   5      398.18      364.89     49.04 o 
   6   6   5     1016.05     1002.63     44.19 o 
   7   6   5       94.01       62.07     27.47 o 
   8   6   5      107.75       42.27     27.54 o 
   9   6   5       90.02       77.68     30.86 o 
  10   6   5      229.61      144.89     49.44 o 
  11   6   5      136.98       68.50     43.81 o 
  12   6   5       82.09       48.22     59.08 o 
   1   7   5      882.29      820.37     28.17 o 
   2   7   5        6.44       13.30     11.39 o 
   3   7   5       75.51       64.47     15.57 o 
   4   7   5       62.46      121.65     19.38 o 
   5   7   5      317.19      302.00     32.92 o 
   6   7   5      454.90      474.20     47.20 o 
   7   7   5      125.89      122.71     32.71 o 
   8   7   5      742.09      682.13     68.24 o 
   9   7   5        6.01       -7.81     36.16 o 
  10   7   5       39.30       52.62     46.73 o 
  11   7   5       70.45       77.40     49.66 o 
   0   8   5       71.65       86.09     22.70 o 
   1   8   5       46.96       78.69     16.40 o 
   2   8   5      648.14      638.32     30.89 o 
   3   8   5       96.30       83.24     23.31 o 
   4   8   5      282.79      269.21     38.48 o 
   5   8   5     2666.11     2691.74     70.60 o 
   6   8   5       12.95       21.66     26.42 o 
   7   8   5      110.13       62.38     31.89 o 
   8   8   5        0.16        8.86     37.83 o 
   9   8   5      186.09      296.77     64.01 o 
  10   8   5        1.51       -4.11     45.57 o 
   1   9   5       92.82      103.34     20.84 o 
   2   9   5       63.51       75.69     19.92 o 
   3   9   5      285.70      297.14     51.38 o 
   4   9   5       41.79       73.65     26.08 o 
   5   9   5       45.49       43.96     26.34 o 
   6   9   5      286.50      203.20     41.06 o 
   7   9   5       23.31       10.96     31.48 o 
   8   9   5       41.92        1.88     56.83 o 
   9   9   5      253.58      230.78     78.79 o 
   0  10   5       14.87       26.56     28.77 o 
   1  10   5      129.87      132.93     24.79 o 
   2  10   5     1250.40     1364.44    114.18 o 
   3  10   5      356.08      356.12     41.15 o 
   4  10   5       22.39       36.12     27.72 o 
   5  10   5        1.23       10.64     28.91 o 
   6  10   5      454.59      504.71    128.83 o 
   7  10   5       60.27       47.13     44.75 o 
   8  10   5       18.19       11.08     56.16 o 
   1  11   5       16.64       18.37     27.59 o 
   2  11   5      331.67      330.23     45.40 o 
   3  11   5       10.14       58.23     33.99 o 
   4  11   5       18.37       62.10     39.45 o 
   5  11   5      146.13      129.48     52.44 o 
   6  11   5      295.95      237.48     59.89 o 
   7  11   5       37.52      128.70     56.81 o 
   0  12   5      336.85      376.64     80.69 o 
   1  12   5       42.76       47.66     32.74 o 
   2  12   5        4.27       65.66     39.86 o 
   3  12   5       67.34       51.70     60.70 o 
   4  12   5        3.10       23.21     41.48 o 
   5  12   5       34.56       55.73     48.88 o 
   0   0   6     6695.77     6091.56     84.57 o 
   1   0   6     3916.60     3612.92     44.98 o 
   2   0   6     5581.85     5287.07     66.89 o 
   3   0   6       75.95      102.17      9.19 o 
   4   0   6     9981.00     9821.06     94.46 o 
   5   0   6       66.32       61.33      9.41 o 
   6   0   6     1495.53     1568.67     37.35 o 
   7   0   6      551.86      526.67     24.58 o 
   8   0   6       52.23       46.32     15.54 o 
   9   0   6       63.36       66.33     19.24 o 
  10   0   6       40.35       29.18     16.25 o 
  11   0   6      125.76      160.34     33.73 o 
  12   0   6       81.24       90.75     35.39 o 
  13   0   6      410.35      397.73    107.02 o 
   1   1   6     4834.46     4459.51     37.58 o 
   2   1   6     3395.39     3204.40     29.79 o 
   3   1   6      953.35      959.53     15.32 o 
   4   1   6     6985.29     7159.52     58.07 o 
   5   1   6      510.57      631.64     15.39 o 
   6   1   6       10.55       33.97      7.25 o 
   7   1   6     1185.35     1355.20     27.22 o 
   8   1   6      184.57      199.66     16.09 o 
   9   1   6      126.05      103.51     14.49 o 
  10   1   6      178.72      152.55     24.52 o 
  11   1   6      182.20      206.24     27.57 o 
  12   1   6       92.11      128.62     30.39 o 
  13   1   6       87.97       38.05     34.83 o 
   0   2   6     1301.32     1157.91     25.97 o 
   1   2   6    14576.53    14323.27    100.38 o 
   2   2   6    30888.02    30155.29    205.00 o 
   3   2   6     6164.46     6024.85     49.47 o 
   4   2   6      114.85      139.47      9.48 o 
   5   2   6      498.85      553.60     14.97 o 
   6   2   6      342.48      448.11     14.35 o 
   7   2   6     3597.67     3449.89     42.31 o 
   8   2   6      118.81      186.89     14.65 o 
   9   2   6      553.35      548.13     24.67 o 
  10   2   6      399.15      400.24     37.63 o 
  11   2   6      655.74      655.48     37.66 o 
  12   2   6       56.58       91.89     30.87 o 
  13   2   6       85.26       87.24     36.53 o 
   1   3   6     2318.00     2426.64     29.36 o 
   2   3   6      218.11      273.88     11.54 o 
   3   3   6      137.10      137.35     11.26 o 
   4   3   6        0.89        3.69      8.90 o 
   5   3   6       23.18       34.31      6.97 o 
   6   3   6       19.39       51.69      9.94 o 
   7   3   6      266.52      290.29     15.62 o 
   8   3   6     1259.10     1308.55     36.76 o 
   9   3   6        0.90       17.64     15.78 o 
  10   3   6     1432.72     1515.04     65.87 o 
  11   3   6      353.60      338.31     29.06 o 
  12   3   6        3.19       72.91     32.32 o 
  13   3   6      145.42      148.46     39.30 o 
   0   4   6       62.20       67.54     12.46 o 
   1   4   6        3.50        8.69      7.22 o 
   2   4   6       51.02       49.75      8.88 o 
   3   4   6     3513.95     3783.74     51.01 o 
   4   4   6      542.99      622.72     20.84 o 
   5   4   6     5315.69     5314.84     55.19 o 
   6   4   6      331.00      375.04     16.99 o 
   7   4   6      655.06      731.34     36.24 o 
   8   4   6       51.15       42.70     18.30 o 
   9   4   6      851.36      974.83     68.28 o 
  10   4   6       20.95       68.62     21.91 o 
  11   4   6       81.76       70.76     39.79 o 
  12   4   6       35.81       23.87     37.21 o 
   1   5   6      972.15     1124.72     24.18 o 
   2   5   6      155.36      169.26     11.38 o 
   3   5   6      706.47      696.05     22.14 o 
   4   5   6     2784.37     2628.49     42.38 o 
   5   5   6       74.91       71.07     12.76 o 
   6   5   6       11.23        8.95     14.74 o 
   7   5   6     1049.61     1032.40     42.88 o 
   8   5   6     2595.13     2541.54     82.47 o 
   9   5   6      779.73      765.48     53.41 o 
  10   5   6      190.85      234.27     55.30 o 
  11   5   6       38.15       55.32     49.62 o 
  12   5   6       77.32       62.02     42.50 o 
   0   6   6       37.69       22.43     13.27 o 
   1   6   6       34.27       32.23     10.18 o 
   2   6   6      106.85      131.02     12.07 o 
   3   6   6       80.78       64.89     12.71 o 
   4   6   6      995.70      910.34     33.33 o 
   5   6   6      291.58      308.16     25.39 o 
   6   6   6      156.99      124.31     20.89 o 
   7   6   6       81.50       75.17     23.24 o 
   8   6   6      550.62      453.65     45.63 o 
   9   6   6      109.65      163.28     33.60 o 
  10   6   6      456.43      527.99     72.91 o 
  11   6   6       34.27      114.87     49.72 o 
  12   6   6       28.11       26.00     40.85 o 
   1   7   6       91.77       97.79     13.90 o 
   2   7   6       73.11       45.25     13.89 o 
   3   7   6      110.41      122.39     17.00 o 
   4   7   6        8.90       46.91     16.81 o 
   5   7   6       43.51       35.08     19.99 o 
   6   7   6      476.51      556.64     41.95 o 
   7   7   6      616.89      728.12     56.37 o 
   8   7   6      580.56      514.93     57.76 o 
   9   7   6       98.60       94.17     52.15 o 
  10   7   6       69.56       88.75     92.15 o 
  11   7   6      128.48      132.98     52.22 o 
   0   8   6        0.72       16.74     19.90 o 
   1   8   6     1443.56     1482.07     42.27 o 
   2   8   6      171.19      199.94     21.72 o 
   3   8   6       83.45       93.07     18.53 o 
   4   8   6       39.06       32.21     36.55 o 
   5   8   6      451.66      470.84     44.89 o 
   6   8   6      181.37      201.01     35.19 o 
   7   8   6      193.05      160.49     38.63 o 
   8   8   6      163.96      161.23     49.68 o 
   9   8   6      197.44      138.63     52.96 o 
  10   8   6      454.80      525.59     82.35 o 
   1   9   6      267.14      291.67     27.83 o 
   2   9   6        0.85        2.06     16.46 o 
   3   9   6      526.77      470.37     45.88 o 
   4   9   6     1253.32     1368.55     68.08 o 
   5   9   6       25.85       25.84     26.68 o 
   6   9   6       38.06      114.09     38.81 o 
   7   9   6      160.89      152.98     64.21 o 
   8   9   6      122.98       75.02     46.71 o 
   9   9   6       19.55       13.40     45.74 o 
   0  10   6       79.05       42.54     32.09 o 
   1  10   6      584.05      567.52     42.30 o 
   2  10   6      797.56      714.77     55.22 o 
   3  10   6       44.12       72.41     37.79 o 
   4  10   6      142.95      126.36     33.83 o 
   5  10   6      559.82      574.29     57.72 o 
   6  10   6      267.23      249.54     62.63 o 
   7  10   6        1.96       -0.27     41.34 o 
   8  10   6       13.70       25.15     47.58 o 
   1  11   6      205.80      214.98     45.61 o 
   2  11   6      499.47      420.21     50.29 o 
   3  11   6        1.44       13.12     32.86 o 
   4  11   6      101.35       88.92     40.03 o 
   5  11   6        0.96       53.39     44.67 o 
   6  11   6      301.34      256.59    109.02 o 
   7  11   6      309.19      442.72     78.44 o 
   0  12   6       48.00       40.99     55.57 o 
   1  12   6       28.69       47.06     33.78 o 
   2  12   6       81.84      101.13     37.06 o 
   3  12   6       15.56       41.97     46.37 o 
   4  12   6        0.27       75.46     44.58 o 
   1   1   7        0.01        0.41      5.47 o 
   2   1   7      781.22      799.46     14.24 o 
   3   1   7     2359.53     2279.56     24.29 o 
   4   1   7      480.68      547.75     13.65 o 
   5   1   7       10.57       13.02      6.03 o 
   6   1   7      269.27      239.04     11.45 o 
   7   1   7      260.35      357.51     16.35 o 
   8   1   7       66.87       45.31      9.75 o 
   9   1   7      779.87      780.19     33.37 o 
  10   1   7      472.03      486.50     29.18 o 
  11   1   7       46.58       39.08     18.97 o 
  12   1   7      143.43      142.71     27.05 o 
  13   1   7       13.26       13.70     29.74 o 
   0   2   7    47267.17    45081.11    435.47 o 
   1   2   7    40446.84    39291.71    254.11 o 
   2   2   7    15196.51    15005.47    107.03 o 
   3   2   7     2148.52     2171.25     25.14 o 
   4   2   7     1351.11     1212.73     21.95 o 
   5   2   7     1003.80     1088.07     18.95 o 
   6   2   7     1022.35     1122.89     21.26 o 
   7   2   7      121.87      148.17     10.99 o 
   8   2   7        1.45       21.24      9.72 o 
   9   2   7      174.08      145.39     22.55 o 
  10   2   7       33.54       27.39     14.94 o 
  11   2   7       39.96       75.50     17.99 o 
  12   2   7      142.34      114.59     33.74 o 
  13   2   7       11.11      102.14     32.99 o 
   1   3   7     3263.32     3167.88     36.47 o 
   2   3   7       15.30       22.15      6.96 o 
   3   3   7     1195.25     1189.63     23.20 o 
   4   3   7     3196.69     3561.16     41.29 o 
   5   3   7      286.97      321.71     13.97 o 
   6   3   7        4.12       11.52      7.73 o 
   7   3   7       25.44       33.21      9.98 o 
   8   3   7     1457.71     1487.84     39.35 o 
   9   3   7       11.78       29.64     16.01 o 
  10   3   7       36.51       66.35     18.99 o 
  11   3   7       92.52       87.68     26.29 o 
  12   3   7      108.44       91.79     34.18 o 
  13   3   7        5.30       64.25     31.82 o 
   0   4   7     1477.41     1584.44     36.44 o 
   1   4   7     1382.44     1581.84     24.48 o 
   2   4   7     6530.03     6634.28     64.72 o 
   3   4   7      322.84      350.51     16.60 o 
   4   4   7       21.39       30.72      8.96 o 
   5   4   7     3086.78     3198.56     39.34 o 
   6   4   7     1152.60     1182.35     28.64 o 
   7   4   7     1704.13     1687.78     45.07 o 
   8   4   7      534.53      588.84     35.44 o 
   9   4   7     2415.21     2371.62     63.92 o 
  10   4   7       21.08       60.79     24.81 o 
  11   4   7      125.02      208.70     52.33 o 
  12   4   7       38.18       20.37     35.10 o 
   1   5   7       16.77       15.27      7.90 o 
   2   5   7      136.50      167.59     12.48 o 
   3   5   7        0.81       18.96     10.21 o 
   4   5   7      131.07      127.10     13.95 o 
   5   5   7      176.17      154.18     15.05 o 
   6   5   7        0.06       24.32     14.85 o 
   7   5   7     2305.06     2113.97     57.85 o 
   8   5   7      223.02      251.04     28.61 o 
   9   5   7      401.69      465.61     45.10 o 
  10   5   7       34.53       29.34     74.63 o 
  11   5   7      290.07      335.14     80.90 o 
  12   5   7        0.00       -2.66     43.25 o 
   0   6   7      343.59      450.55     47.41 o 
   1   6   7        2.97       29.33      9.57 o 
   2   6   7      151.33      165.35     12.83 o 
   3   6   7      100.17      103.96     14.20 o 
   4   6   7       81.06       72.85     15.55 o 
   5   6   7      551.41      598.31     33.00 o 
   6   6   7      572.03      587.82     33.86 o 
   7   6   7      215.67      245.25     30.56 o 
   8   6   7      173.84       42.16     27.06 o 
   9   6   7      290.86      256.22     44.27 o 
  10   6   7      340.63      397.43     65.69 o 
  11   6   7       46.98        7.50     41.52 o 
   1   7   7      136.95      134.70     15.29 o 
   2   7   7       32.78       33.33     13.47 o 
   3   7   7     1390.98     1360.49     38.34 o 
   4   7   7     2404.07     2373.05     64.27 o 
   5   7   7      353.97      346.43     33.65 o 
   6   7   7      107.36      125.91     24.46 o 
   7   7   7      406.32      386.64     57.31 o 
   8   7   7       21.53       -4.12     47.37 o 
   9   7   7       48.77       31.48     35.36 o 
  10   7   7        0.72       15.87     40.61 o 
  11   7   7      313.09      217.61     59.48 o 
   0   8   7      440.36      437.77     44.30 o 
   1   8   7     1719.64     1709.43     46.33 o 
   2   8   7     1600.56     1540.76     43.97 o 
   3   8   7      329.50      303.48     28.06 o 
   4   8   7       62.94       88.98     23.16 o 
   5   8   7        6.28       -0.01     20.28 o 
   6   8   7       22.72       13.81     26.18 o 
   7   8   7       70.10      157.73     38.29 o 
   8   8   7      458.98      453.57     71.50 o 
   9   8   7       27.75       50.12     43.89 o 
  10   8   7      142.26      121.07     50.87 o 
   1   9   7        0.11       40.08     18.99 o 
   2   9   7       37.50       74.26     20.52 o 
   3   9   7       59.18      101.36     24.68 o 
   4   9   7      824.54      785.36     51.58 o 
   5   9   7      375.77      361.10     40.80 o 
   6   9   7       84.93       79.54     38.33 o 
   7   9   7       81.34      151.88     50.73 o 
   8   9   7      204.16      218.62     59.02 o 
   9   9   7      216.41      201.73     60.09 o 
   0  10   7      202.49      177.79     44.47 o 
   1  10   7       50.78       53.34     24.97 o 
   2  10   7      313.22      411.06     44.15 o 
   3  10   7      488.26      525.96     50.58 o 
   4  10   7      333.45      210.09     48.41 o 
   5  10   7     2433.64     2492.33    101.82 o 
   6  10   7      274.89      198.29     53.60 o 
   7  10   7      183.03      244.29     61.70 o 
   8  10   7      124.31      206.90     67.75 o 
   1  11   7      151.57      202.10     37.94 o 
   2  11   7      162.30      141.73     36.10 o 
   3  11   7      260.60      270.78     42.22 o 
   4  11   7      141.62       94.14     40.15 o 
   5  11   7       85.01      123.82     45.58 o 
   6  11   7        2.79       40.37     44.53 o 
   7  11   7        1.79       30.40     47.43 o 
   0  12   7        0.23       22.24     56.01 o 
   1  12   7        0.72      -21.25     40.44 o 
   2  12   7       24.87       51.12     34.74 o 
   3  12   7        2.58       25.58     46.80 o 
   4  12   7       75.05       65.69     43.71 o 
   0   0   8      763.79      758.37     26.97 o 
   1   0   8     2435.62     2261.86     36.56 o 
   2   0   8     1690.74     1654.34     26.48 o 
   3   0   8      861.58      835.70     18.70 o 
   4   0   8        1.84       -2.07      8.35 o 
   5   0   8      381.64      400.22     16.18 o 
   6   0   8      350.43      376.95     18.66 o 
   7   0   8      263.02      258.48     20.04 o 
   8   0   8      637.88      667.59     30.31 o 
   9   0   8        0.59       10.38     15.68 o 
  10   0   8       30.33       72.54     22.35 o 
  11   0   8      287.27      309.71     36.36 o 
  12   0   8       18.78       13.64     28.54 o 
  13   0   8       78.53       91.37     40.62 o 
   1   1   8     9028.22     8286.55     60.17 o 
   2   1   8     1107.96     1041.26     19.77 o 
   3   1   8     7125.19     7143.29     55.49 o 
   4   1   8      396.60      404.47     12.23 o 
   5   1   8        0.59       15.77      6.22 o 
   6   1   8      797.67      762.36     17.98 o 
   7   1   8       29.80       24.79      8.08 o 
   8   1   8       17.76       21.56      8.16 o 
   9   1   8      325.62      342.27     20.23 o 
  10   1   8       67.68       75.29     16.83 o 
  11   1   8       49.26       52.02     18.20 o 
  12   1   8       75.29      103.93     23.25 o 
  13   1   8      153.62       82.45     34.45 o 
   0   2   8    52544.15    50197.25    483.66 o 
   1   2   8    38555.89    37307.64    235.98 o 
   2   2   8     1965.49     2011.06     23.71 o 
   3   2   8     1794.47     1760.58     23.46 o 
   4   2   8     6055.66     6228.93     57.86 o 
   5   2   8     2219.97     2332.10     31.24 o 
   6   2   8     1787.44     1737.82     28.40 o 
   7   2   8        4.62       16.85      7.78 o 
   8   2   8     2665.05     2754.59     45.80 o 
   9   2   8       46.14       58.51     14.52 o 
  10   2   8       86.32       62.79     16.56 o 
  11   2   8      681.03      764.11     51.89 o 
  12   2   8      158.10       99.38     31.58 o 
  13   2   8       33.81       52.61     31.85 o 
   1   3   8     2702.76     2887.06     32.09 o 
   2   3   8      195.32      219.26     11.03 o 
   3   3   8     3280.63     3373.64     42.59 o 
   4   3   8     2768.82     2794.53     36.58 o 
   5   3   8       10.74        7.57      7.85 o 
   6   3   8        0.22       13.09      8.54 o 
   7   3   8       23.31       29.01     11.53 o 
   8   3   8      575.56      597.01     27.92 o 
   9   3   8     1684.33     1729.26     47.67 o 
  10   3   8      204.28      272.00     27.75 o 
  11   3   8      945.89     1026.28    104.90 o 
  12   3   8     1326.92     1502.24    154.24 o 
  13   3   8      103.06      170.47     40.84 o 
   0   4   8     4206.55     4713.40     69.68 o 
   1   4   8     6140.43     6792.43     59.27 o 
   2   4   8       62.57       89.11      9.51 o 
   3   4   8     1890.29     1945.26     36.20 o 
   4   4   8     2553.14     2748.95     42.42 o 
   5   4   8      821.43      854.57     25.76 o 
   6   4   8       54.00       54.80     11.23 o 
   7   4   8      336.32      283.46     21.16 o 
   8   4   8      145.76      125.31     20.52 o 
   9   4   8      141.99      147.27     23.21 o 
  10   4   8       21.76       56.09     22.97 o 
  11   4   8      702.16      501.35    109.27 o 
  12   4   8      256.91      316.22     57.16 o 
   1   5   8       48.95       72.14      9.46 o 
   2   5   8       11.80       19.55      8.60 o 
   3   5   8      195.80      211.12     16.01 o 
   4   5   8      658.15      621.61     23.93 o 
   5   5   8       27.64       37.97     12.23 o 
   6   5   8     1292.65     1396.37     45.55 o 
   7   5   8      175.05      249.78     26.38 o 
   8   5   8      172.02      157.43     31.00 o 
   9   5   8      263.45      285.30     37.64 o 
  10   5   8        4.39       -6.96     32.68 o 
  11   5   8       23.30       41.09     42.91 o 
  12   5   8      180.41      160.54    105.01 o 
   0   6   8      228.91      251.96     29.28 o 
   1   6   8       25.85       49.75     10.66 o 
   2   6   8        9.95       24.71      8.95 o 
   3   6   8        9.04        4.32      9.56 o 
   4   6   8      233.17      203.43     21.91 o 
   5   6   8      280.98      281.28     25.30 o 
   6   6   8      386.07      405.52     30.25 o 
   7   6   8       19.76       42.67     20.90 o 
   8   6   8       75.92       81.11     28.25 o 
   9   6   8        9.65      -11.10     27.29 o 
  10   6   8        0.17        5.43     39.20 o 
  11   6   8        0.57       -9.27     39.52 o 
   1   7   8       15.11       37.08     12.34 o 
   2   7   8       35.98       42.23     14.22 o 
   3   7   8       89.90      107.33     17.58 o 
   4   7   8        2.98       33.85     16.49 o 
   5   7   8      279.46      276.69     26.44 o 
   6   7   8       37.63       68.32     22.40 o 
   7   7   8      118.89       78.34     29.34 o 
   8   7   8        5.10       23.59     32.26 o 
   9   7   8       54.37       66.83     41.38 o 
  10   7   8      205.03      119.78     74.15 o 
  11   7   8       34.29       68.70     47.45 o 
   0   8   8      241.88      338.97     33.42 o 
   1   8   8     1393.24     1484.40     47.82 o 
   2   8   8      752.37      719.31     33.73 o 
   3   8   8     1774.16     1773.33     67.03 o 
   4   8   8      542.90      586.70     42.40 o 
   5   8   8      170.85      135.22     26.98 o 
   6   8   8     1238.87     1307.78     68.70 o 
   7   8   8      484.35      424.08     57.37 o 
   8   8   8       11.00       17.78     40.44 o 
   9   8   8       83.49       99.61     47.73 o 
  10   8   8      229.02      206.25     60.67 o 
   1   9   8      239.68      282.98     28.12 o 
   2   9   8       31.06       68.58     22.34 o 
   3   9   8     1083.60     1128.72     60.02 o 
   4   9   8        0.98       28.31     21.76 o 
   5   9   8      719.69      673.94     55.34 o 
   6   9   8      226.19      208.23     36.51 o 
   7   9   8        1.24       46.12     36.30 o 
   8   9   8     1054.26     1213.64    110.94 o 
   9   9   8      111.09      111.19     52.08 o 
   0  10   8      381.85      348.11     54.87 o 
   1  10   8      136.11      126.82     30.11 o 
   2  10   8        5.49       41.86     26.12 o 
   3  10   8       84.19      125.61     44.97 o 
   4  10   8      655.28      614.77     48.84 o 
   5  10   8      670.99      807.57     58.58 o 
   6  10   8      864.95      969.90     97.88 o 
   7  10   8        4.54       52.97     44.82 o 
   8  10   8      309.07      536.29    251.97 o 
   1  11   8       67.69      112.13     34.82 o 
   2  11   8      532.02      532.54     55.44 o 
   3  11   8        0.78       27.31     29.37 o 
   4  11   8       86.29       44.31     36.97 o 
   5  11   8       52.01      158.34     47.73 o 
   6  11   8       39.31       58.68     52.20 o 
   0  12   8      193.49      135.51     64.68 o 
   1  12   8       13.35      -15.12     31.93 o 
   2  12   8        1.62       46.58     37.24 o 
   3  12   8       10.69      -26.04     39.25 o 
   4  12   8       39.66       37.82     41.87 o 
   1   1   9     3839.53     3603.96     31.99 o 
   2   1   9      138.67      159.59     10.67 o 
   3   1   9     2226.84     2273.85     24.79 o 
   4   1   9      204.98      209.28      9.63 o 
   5   1   9      158.87      120.94      9.09 o 
   6   1   9       61.27       92.59     10.39 o 
   7   1   9      245.58      248.17     12.38 o 
   8   1   9        0.00       15.06      7.95 o 
   9   1   9      186.58      185.31     15.81 o 
  10   1   9       29.11       40.53     15.19 o 
  11   1   9        8.15       57.46     17.85 o 
  12   1   9      210.24      181.65     28.96 o 
  13   1   9       30.60       65.81     31.99 o 
   0   2   9    30276.58    28796.07    286.26 o 
   1   2   9    13040.44    12162.44     85.72 o 
   2   2   9     1469.50     1516.19     20.60 o 
   3   2   9      421.31      450.21     14.08 o 
   4   2   9      442.91      413.68     14.19 o 
   5   2   9      186.19      242.47     11.72 o 
   6   2   9      336.73      414.22     19.64 o 
   7   2   9      578.40      612.49     22.98 o 
   8   2   9      111.92      116.78     14.24 o 
   9   2   9       55.67       56.35     13.01 o 
  10   2   9       55.30       86.13     16.18 o 
  11   2   9       56.94       77.90     20.54 o 
  12   2   9        0.03        5.68     26.22 o 
  13   2   9      158.09      153.96     53.15 o 
   1   3   9    14628.85    14773.75    104.69 o 
   2   3   9      856.77      893.71     18.84 o 
   3   3   9    10120.49    10676.86     96.81 o 
   4   3   9     2077.52     2205.82     30.48 o 
   5   3   9     3247.77     3460.25     43.04 o 
   6   3   9      939.70     1188.66     26.69 o 
   7   3   9      295.84      318.26     28.54 o 
   8   3   9       31.87       33.03     13.42 o 
   9   3   9     2281.18     2297.69     74.63 o 
  10   3   9      104.38      116.69     21.09 o 
  11   3   9        0.26       62.52     26.59 o 
  12   3   9      489.62      580.69     67.02 o 
  13   3   9        3.59       33.58     31.43 o 
   0   4   9     4480.79     5092.46     68.66 o 
   1   4   9     3458.32     3638.72     39.97 o 
   2   4   9      277.60      275.86     14.23 o 
   3   4   9     3848.31     3872.67     54.15 o 
   4   4   9     6729.70     7026.80     77.94 o 
   5   4   9     1828.86     1696.82     36.02 o 
   6   4   9      833.54      832.51     26.31 o 
   7   4   9      205.43      176.19     20.00 o 
   8   4   9      647.00      631.26     35.28 o 
   9   4   9       47.27       33.87     17.15 o 
  10   4   9       12.99       51.50     23.64 o 
  11   4   9      373.00      356.69     63.18 o 
  12   4   9        3.26       -7.56     33.20 o 
   1   5   9      324.87      354.77     15.73 o 
   2   5   9       41.37       49.86      9.40 o 
   3   5   9       44.15       49.32     11.25 o 
   4   5   9      428.67      482.90     20.81 o 
   5   5   9      228.56      226.11     31.37 o 
   6   5   9     2064.20     2163.90     52.15 o 
   7   5   9        2.78       11.08     15.83 o 
   8   5   9       92.85       56.87     18.91 o 
   9   5   9        0.95       22.09     22.89 o 
  10   5   9      651.58      601.47     63.23 o 
  11   5   9       24.92       39.22     39.84 o 
  12   5   9       27.86       41.02     46.28 o 
   0   6   9      208.75      152.78     22.62 o 
   1   6   9      228.96      254.26     15.02 o 
   2   6   9       32.66       48.97     10.89 o 
   3   6   9       96.02       77.78     12.49 o 
   4   6   9       56.77       63.47     15.31 o 
   5   6   9     1839.76     1776.69     50.91 o 
   6   6   9       82.59      110.43     20.28 o 
   7   6   9       35.77       26.20     18.70 o 
   8   6   9        3.55        2.49     25.49 o 
   9   6   9        8.64        5.81     25.09 o 
  10   6   9       61.40       11.57     52.27 o 
  11   6   9       82.27      -22.80     39.18 o 
   1   7   9       35.38       41.58     12.91 o 
   2   7   9        2.01        6.40     12.17 o 
   3   7   9     1868.36     1886.72     48.15 o 
   4   7   9       66.20       32.64     16.22 o 
   5   7   9       76.50       72.43     18.95 o 
   6   7   9      401.46      449.48     37.20 o 
   7   7   9       61.90       73.89     28.79 o 
   8   7   9        0.73       17.41     27.59 o 
   9   7   9       33.83       50.41     42.99 o 
  10   7   9      478.62      443.22     73.80 o 
  11   7   9      229.29      349.78     77.64 o 
   0   8   9      319.63      257.71     35.14 o 
   1   8   9      191.83      148.23     21.08 o 
   2   8   9       32.81       53.75     16.60 o 
   3   8   9      410.10      397.77     31.74 o 
   4   8   9      507.29      490.14     45.83 o 
   5   8   9      271.37      204.52     34.46 o 
   6   8   9      538.03      606.07     44.73 o 
   7   8   9      166.67      175.97     38.45 o 
   8   8   9      242.83      303.76     70.14 o 
   9   8   9       34.34      115.28     48.04 o 
  10   8   9      193.77      165.18     57.10 o 
   1   9   9        0.59       34.65     19.79 o 
   2   9   9      914.49      905.71     55.17 o 
   3   9   9      353.38      367.96     51.14 o 
   4   9   9      358.65      429.88     40.88 o 
   5   9   9      238.65      335.33     37.62 o 
   6   9   9      182.85      179.00     40.12 o 
   7   9   9        4.73       81.59     38.44 o 
   8   9   9       93.06      166.08     54.15 o 
   9   9   9       21.82       83.15     49.99 o 
   0  10   9      819.26      838.36    101.59 o 
   1  10   9      179.89      153.52     35.43 o 
   2  10   9       15.12       38.63     27.57 o 
   3  10   9     1383.78     1372.84    117.85 o 
   4  10   9     1971.27     2159.67     80.88 o 
   5  10   9      166.25      190.16     38.16 o 
   6  10   9      429.22      564.59     63.06 o 
   7  10   9      106.24      157.31     55.67 o 
   8  10   9       37.66       94.45     74.47 o 
   1  11   9       50.02       17.54     30.45 o 
   2  11   9      174.63      152.78     36.41 o 
   3  11   9        8.35        4.47     26.78 o 
   4  11   9      197.18      181.56     49.58 o 
   5  11   9       32.42       44.08     39.58 o 
   6  11   9      101.88      111.92     54.15 o 
   0  12   9       61.64       94.44     67.70 o 
   1  12   9      190.91      136.16     59.57 o 
   2  12   9      224.25      260.30     55.44 o 
   3  12   9       70.18      126.62     46.94 o 
   4  12   9      150.17       84.97     51.77 o 
   0   0  10        4.01       -3.42     10.24 o 
   1   0  10      503.00      477.20     18.42 o 
   2   0  10     2766.76     2623.63     34.94 o 
   3   0  10      925.78      957.25     20.92 o 
   4   0  10     2077.71     1924.81     34.06 o 
   5   0  10      172.41      134.30     11.85 o 
   6   0  10      226.50      198.60     16.03 o 
   7   0  10      480.89      536.11     23.89 o 
   8   0  10      115.32      124.53     14.94 o 
   9   0  10      325.03      302.82     24.50 o 
  10   0  10        3.53       12.43     21.57 o 
  11   0  10       29.78       36.36     24.46 o 
  12   0  10       59.40      127.08     36.52 o 
  13   0  10      616.79      496.05     65.33 o 
   1   1  10     1275.47     1161.23     15.32 o 
   2   1  10       24.16       45.35      6.13 o 
   3   1  10      103.82      113.93      7.20 o 
   4   1  10       28.46       34.90      6.32 o 
   5   1  10        0.33        8.03      5.92 o 
   6   1  10        0.13       19.40      6.70 o 
   7   1  10      113.18      112.61     10.85 o 
   8   1  10      153.42      157.47     13.81 o 
   9   1  10      172.71      183.45     14.56 o 
  10   1  10      464.77      493.01     29.29 o 
  11   1  10       20.37       65.71     19.46 o 
  12   1  10       34.90       38.02     22.77 o 
  13   1  10       30.83       67.24     32.61 o 
   0   2  10    13291.81    13055.79    141.47 o 
   1   2  10      469.03      475.20     11.76 o 
   2   2  10     5437.16     5361.38     46.36 o 
   3   2  10     4630.18     4564.78     45.56 o 
   4   2  10     3447.66     3473.12     39.49 o 
   5   2  10      292.20      300.09     13.73 o 
   6   2  10      291.68      332.15     15.14 o 
   7   2  10      463.83      561.74     19.12 o 
   8   2  10       80.62       69.48     11.23 o 
   9   2  10      336.98      350.40     21.30 o 
  10   2  10        2.34       22.76     13.68 o 
  11   2  10      322.83      298.01     31.30 o 
  12   2  10       20.28       22.63     26.24 o 
  13   2  10        0.00       -6.11     31.23 o 
   1   3  10     9020.75     8886.62     69.35 o 
   2   3  10       21.92       13.88      7.52 o 
   3   3  10    25024.44    25576.90    201.94 o 
   4   3  10     7793.86     7725.12     73.31 o 
   5   3  10     3903.29     3624.91     44.72 o 
   6   3  10      436.79      389.76     18.27 o 
   7   3  10     6652.25     6374.75     83.08 o 
   8   3  10       43.41       55.60     13.82 o 
   9   3  10     5177.01     5190.55     94.14 o 
  10   3  10      104.13      111.04     20.83 o 
  11   3  10      299.46      312.83     39.31 o 
  12   3  10      195.02      232.95     42.19 o 
  13   3  10      461.30      413.09     62.48 o 
   0   4  10      537.66      624.70     23.29 o 
   1   4  10      330.26      334.68     14.64 o 
   2   4  10      853.02      973.64     29.84 o 
   3   4  10     1694.31     1826.16     35.64 o 
   4   4  10     1313.61     1391.68     32.09 o 
   5   4  10     1437.11     1483.04     34.50 o 
   6   4  10     1387.16     1312.42     32.96 o 
   7   4  10     1217.84     1240.93     39.90 o 
   8   4  10       17.09       46.60     17.04 o 
   9   4  10      191.41      138.40     23.15 o 
  10   4  10      222.64      245.99     34.16 o 
  11   4  10       29.62       60.53     31.00 o 
  12   4  10        4.00       48.69     37.21 o 
   1   5  10     1508.30     1590.91     30.01 o 
   2   5  10       17.36       34.47     10.00 o 
   3   5  10       97.80      109.44     13.09 o 
   4   5  10       54.38       41.00     11.70 o 
   5   5  10     1112.34     1189.39     43.62 o 
   6   5  10      336.56      328.01     31.44 o 
   7   5  10       13.96       15.14     15.66 o 
   8   5  10       40.14       32.55     19.13 o 
   9   5  10      489.88      412.01     37.54 o 
  10   5  10       60.77       80.68     36.15 o 
  11   5  10        1.85       39.44     40.22 o 
  12   5  10       17.49       29.55     40.61 o 
   0   6  10       51.38       86.45     17.00 o 
   1   6  10      298.85      309.67     29.92 o 
   2   6  10        0.21       18.59     10.01 o 
   3   6  10        1.54       11.00     11.46 o 
   4   6  10       53.08        9.83     19.20 o 
   5   6  10        3.47       38.36     15.87 o 
   6   6  10      125.97      124.22     21.03 o 
   7   6  10        7.00       24.65     19.25 o 
   8   6  10       29.64       11.30     29.02 o 
   9   6  10        0.47       11.78     25.65 o 
  10   6  10       59.08       50.05     40.93 o 
  11   6  10       12.13      -31.90     51.92 o 
   1   7  10       73.78       78.88     15.67 o 
   2   7  10        4.47        5.96     12.20 o 
   3   7  10      505.06      482.34     33.05 o 
   4   7  10       69.26       71.71     18.50 o 
   5   7  10       28.57       36.12     18.18 o 
   6   7  10       35.09       37.88     23.17 o 
   7   7  10       17.20       36.14     21.34 o 
   8   7  10       83.96       84.11     32.17 o 
   9   7  10       44.31       36.82     41.01 o 
  10   7  10        2.61       64.62     44.18 o 
  11   7  10       96.43       83.87     50.69 o 
   0   8  10      101.26       66.72     24.40 o 
   1   8  10        2.66       27.15     16.77 o 
   2   8  10       55.33       56.82     18.15 o 
   3   8  10      182.90      248.69     26.68 o 
   4   8  10        9.23       26.50     19.61 o 
   5   8  10        6.33       18.75     19.53 o 
   6   8  10      472.07      584.09     44.78 o 
   7   8  10        4.09       14.93     28.15 o 
   8   8  10       54.49      136.42     47.74 o 
   9   8  10       54.42       11.57     41.09 o 
  10   8  10       35.65       91.34     50.44 o 
   1   9  10     2146.14     2025.53     77.68 o 
   2   9  10     1309.56     1312.57     73.24 o 
   3   9  10     5693.46     5618.44    130.00 o 
   4   9  10      596.36      670.68     47.77 o 
   5   9  10      153.25       91.71     27.55 o 
   6   9  10        1.91       52.17     31.09 o 
   7   9  10      180.36      181.09     51.25 o 
   8   9  10       38.30       84.19     48.74 o 
   9   9  10        1.40       52.25     45.33 o 
   0  10  10     2718.90     2690.64    117.95 o 
   1  10  10      280.37      305.97     41.19 o 
   2  10  10      811.46      949.78     72.75 o 
   3  10  10       58.01       80.03     28.85 o 
   4  10  10       82.86      132.98     35.30 o 
   5  10  10        0.72      -13.25     27.42 o 
   6  10  10      362.53      380.76     50.63 o 
   7  10  10      104.30       83.07     49.22 o 
   8  10  10        0.41       42.71     47.91 o 
   1  11  10       10.00       41.89     32.24 o 
   2  11  10       67.38       45.58     30.09 o 
   3  11  10      577.98      511.82     55.06 o 
   4  11  10        3.48       15.65     45.36 o 
   5  11  10       22.21       72.22     44.11 o 
   6  11  10      120.12      160.71     59.48 o 
   0  12  10       21.68      -47.42     49.53 o 
   1  12  10        4.21       65.98     39.70 o 
   2  12  10      131.41      127.19     40.76 o 
   3  12  10      148.98      229.02     53.81 o 
   4  12  10       29.26      -47.24     46.09 o 
   1   1  11     3491.99     3287.83     29.41 o 
   2   1  11      368.61      427.54     12.14 o 
   3   1  11     1116.39     1179.10     19.18 o 
   4   1  11       30.23       29.03      6.77 o 
   5   1  11      461.60      534.70     15.02 o 
   6   1  11      184.06      174.84     10.90 o 
   7   1  11      907.60      920.49     24.47 o 
   8   1  11      121.83      131.90     12.60 o 
   9   1  11       34.83       67.90     12.86 o 
  10   1  11        2.26       -1.93     14.72 o 
  11   1  11       62.95       43.06     18.71 o 
  12   1  11       64.11       96.88     25.12 o 
  13   1  11       23.56       70.57     33.04 o 
   0   2  11      239.49      269.09     13.91 o 
   1   2  11     4438.15     4214.56     41.41 o 
   2   2  11      204.18      166.54      8.96 o 
   3   2  11        1.20        8.58      6.78 o 
   4   2  11      260.27      309.96     13.13 o 
   5   2  11      333.46      425.32     18.14 o 
   6   2  11     2024.42     2037.74     32.72 o 
   7   2  11      315.70      352.56     17.55 o 
   8   2  11      334.32      386.31     21.24 o 
   9   2  11      425.28      411.24     23.43 o 
  10   2  11      803.11      837.87     39.53 o 
  11   2  11        7.03       33.14     21.66 o 
  12   2  11       22.96        0.64     26.76 o 
  13   2  11       15.68       57.51     32.43 o 
   1   3  11     8535.15     8498.17     67.47 o 
   2   3  11     1775.44     1715.56     24.47 o 
   3   3  11      189.92      244.94     14.05 o 
   4   3  11     1448.12     1481.41     26.13 o 
   5   3  11       60.30       47.13      9.55 o 
   6   3  11      169.92      195.31     13.51 o 
   7   3  11     1761.78     1736.31     41.72 o 
   8   3  11       24.46       40.08     16.47 o 
   9   3  11     1711.62     1757.43     53.39 o 
  10   3  11      560.50      570.46     34.92 o 
  11   3  11      251.79      280.66     32.30 o 
  12   3  11       81.64       44.12     38.04 o 
   0   4  11     1247.83     1075.04     30.18 o 
   1   4  11     1253.00     1352.15     22.12 o 
   2   4  11     5900.49     6092.99     63.77 o 
   3   4  11      430.11      489.83     20.57 o 
   4   4  11     2090.33     2054.28     37.56 o 
   5   4  11       64.47       55.73     11.86 o 
   6   4  11      216.23      217.34     18.47 o 
   7   4  11     1173.80     1235.71     41.06 o 
   8   4  11      610.70      624.41     36.17 o 
   9   4  11       11.33       26.85     17.58 o 
  10   4  11     1338.88     1317.91     56.17 o 
  11   4  11       66.78       54.06     34.64 o 
  12   4  11      194.75      224.84     43.15 o 
   1   5  11      440.94      484.92     17.85 o 
   2   5  11       53.52       86.02     11.05 o 
   3   5  11      360.66      393.24     21.30 o 
   4   5  11       56.98       49.68     12.12 o 
   5   5  11       83.61       82.35     16.78 o 
   6   5  11       14.79       22.72     15.37 o 
   7   5  11       55.73       81.36     19.11 o 
   8   5  11      339.39      344.10     30.46 o 
   9   5  11        2.13        9.90     19.85 o 
  10   5  11      106.18      130.07     39.65 o 
  11   5  11       78.67      115.31     47.17 o 
  12   5  11      261.32      225.16     54.44 o 
   0   6  11      445.71      470.56     28.77 o 
   1   6  11       44.79       48.51     11.14 o 
   2   6  11      157.28      169.51     17.52 o 
   3   6  11       63.97       60.60     15.78 o 
   4   6  11      805.93      815.46     41.06 o 
   5   6  11       41.06       80.99     18.06 o 
   6   6  11      221.89      214.89     24.50 o 
   7   6  11      142.11       98.00     25.51 o 
   8   6  11       46.99       30.30     21.60 o 
   9   6  11        0.01      -24.32     27.95 o 
  10   6  11      214.91      300.84     62.24 o 
  11   6  11      485.28      488.81     80.87 o 
   1   7  11      162.17      176.15     19.00 o 
   2   7  11        1.26       16.76     13.68 o 
   3   7  11      213.63      201.19     28.42 o 
   4   7  11        1.82       19.39     16.38 o 
   5   7  11       10.09       31.61     17.10 o 
   6   7  11        5.81       33.19     19.59 o 
   7   7  11       17.60       29.98     22.66 o 
   8   7  11        0.02       30.41     28.18 o 
   9   7  11      233.46      173.35     51.56 o 
  10   7  11        0.58       13.85     40.50 o 
  11   7  11       61.66      126.74     57.97 o 
   0   8  11      515.34      476.79     44.97 o 
   1   8  11        0.41       16.12     16.07 o 
   2   8  11      613.57      598.43     37.82 o 
   3   8  11        1.19       30.40     19.75 o 
   4   8  11       33.57       55.14     21.35 o 
   5   8  11      210.31      256.15     31.63 o 
   6   8  11       56.70       94.00     26.05 o 
   7   8  11      135.84      161.85     47.03 o 
   8   8  11        0.02       52.95     41.88 o 
   9   8  11       79.94        4.78     41.71 o 
  10   8  11        7.18       29.76     45.30 o 
   1   9  11     2008.89     2044.16    106.43 o 
   2   9  11      811.27      783.06     47.15 o 
   3   9  11      586.53      646.18     46.55 o 
   4   9  11       19.45       41.74     34.38 o 
   5   9  11      466.00      560.74     49.94 o 
   6   9  11      394.05      266.89     45.27 o 
   7   9  11      487.42      517.19     76.17 o 
   8   9  11        0.07        7.26     40.60 o 
   9   9  11        7.60       21.35     42.96 o 
   0  10  11      384.58      355.99     56.55 o 
   1  10  11      432.62      443.76     80.28 o 
   2  10  11     1680.84     1637.52     73.79 o 
   3  10  11      697.14      724.48     55.09 o 
   4  10  11       93.74      148.43     33.49 o 
   5  10  11      158.24      141.85     38.25 o 
   6  10  11      245.69      280.84     49.02 o 
   7  10  11      242.86      215.29     91.03 o 
   8  10  11       23.51       42.29     48.23 o 
   1  11  11      204.87      194.93     40.64 o 
   2  11  11       10.77       54.79     32.03 o 
   3  11  11       39.16       88.96     33.55 o 
   4  11  11        2.19       24.60     34.97 o 
   5  11  11       82.98       83.53     43.48 o 
   6  11  11        0.49      107.66     46.98 o 
   0  12  11      511.07      505.51    175.89 o 
   1  12  11      198.46      236.09     51.43 o 
   2  12  11       36.37       70.05     67.00 o 
   3  12  11        3.12       60.99     39.10 o 
   4  12  11        1.17       20.31     49.10 o 
   0   0  12     3843.16     3375.86     68.44 o 
   1   0  12      313.67      342.02     14.65 o 
   2   0  12     4560.80     4167.21     49.45 o 
   3   0  12        3.12       -9.35      7.23 o 
   4   0  12      672.31      609.05     20.83 o 
   5   0  12      838.76      736.47     23.33 o 
   6   0  12     1235.80     1095.87     29.21 o 
   7   0  12     1191.40     1093.32     35.38 o 
   8   0  12      876.85      895.90     31.83 o 
   9   0  12        0.17       21.30     13.43 o 
  10   0  12        7.28       16.81     23.09 o 
  11   0  12      610.38      532.86     50.14 o 
  12   0  12      783.59      930.47     71.53 o 
  13   0  12       48.08       41.49     36.69 o 
   1   1  12      614.11      601.89     11.86 o 
   2   1  12       83.40       70.71      6.59 o 
   3   1  12      542.34      562.69     14.07 o 
   4   1  12       34.08       27.36      7.42 o 
   5   1  12     1145.66     1145.53     20.22 o 
   6   1  12       46.77       37.80      7.79 o 
   7   1  12       86.60       78.48      9.36 o 
   8   1  12      895.29      921.48     24.50 o 
   9   1  12      157.40      169.82     15.69 o 
  10   1  12       84.77       87.44     17.01 o 
  11   1  12      297.74      292.73     30.49 o 
  12   1  12      483.12      482.55     44.65 o 
  13   1  12      253.27      268.28     43.25 o 
   0   2  12     2546.75     2481.26     36.59 o 
   1   2  12       54.85       47.30      6.44 o 
   2   2  12     3439.31     3544.24     35.64 o 
   3   2  12    10424.02    10461.72     88.05 o 
   4   2  12      375.73      387.38     15.41 o 
   5   2  12     2451.30     2494.63     35.19 o 
   6   2  12      493.25      570.90     17.43 o 
   7   2  12        0.15       10.48      9.14 o 
   8   2  12      296.57      318.32     21.09 o 
   9   2  12      782.68      830.61     32.14 o 
  10   2  12     2082.44     2048.33     62.58 o 
  11   2  12      445.97      384.35     31.86 o 
  12   2  12        0.32       56.78     26.16 o 
  13   2  12        0.37       29.24     30.39 o 
   1   3  12     7088.70     6929.46     59.61 o 
   2   3  12    21393.70    22332.17    161.60 o 
   3   3  12    10960.02    11522.22     99.95 o 
   4   3  12     1078.66      998.11     22.50 o 
   5   3  12      403.68      356.29     15.84 o 
   6   3  12        0.12       11.02      8.72 o 
   7   3  12      449.17      473.36     23.98 o 
   8   3  12      108.19      132.40     19.63 o 
   9   3  12      174.06      167.56     31.26 o 
  10   3  12     1194.59     1312.76     50.46 o 
  11   3  12       80.55       90.52     22.43 o 
  12   3  12        1.93        4.21     27.81 o 
   0   4  12      957.90     1068.90     28.22 o 
   1   4  12     3393.97     3437.46     37.04 o 
   2   4  12     8163.60     8286.94     79.92 o 
   3   4  12     3345.51     3629.96     51.39 o 
   4   4  12      348.94      486.21     21.24 o 
   5   4  12        0.01       14.52      9.96 o 
   6   4  12        0.00       22.55     13.33 o 
   7   4  12     1015.78     1046.67     38.64 o 
   8   4  12      191.90      147.71     22.26 o 
   9   4  12      366.05      381.47     31.97 o 
  10   4  12       73.19       87.52     22.15 o 
  11   4  12        1.06        5.63     28.85 o 
  12   4  12      293.46      296.84     45.97 o 
   1   5  12      628.68      743.12     24.96 o 
   2   5  12     1448.13     1473.42     29.35 o 
   3   5  12       86.47       85.27     13.10 o 
   4   5  12       27.09       21.84     11.11 o 
   5   5  12       11.82       16.23     15.50 o 
   6   5  12        3.12       34.05     14.83 o 
   7   5  12      779.06      735.57     38.65 o 
   8   5  12      175.00      177.28     24.41 o 
   9   5  12      701.29      664.97     43.91 o 
  10   5  12      226.84      146.71     50.69 o 
  11   5  12       14.61       65.41     41.91 o 
  12   5  12       39.58       48.00     39.67 o 
   0   6  12     2796.07     2767.59     61.04 o 
   1   6  12      107.13      110.51     12.98 o 
   2   6  12       28.61       63.47     11.57 o 
   3   6  12      135.18      153.62     19.57 o 
   4   6  12        2.59       13.74     13.32 o 
   5   6  12       74.58       74.87     17.65 o 
   6   6  12      294.18      258.27     41.43 o 
   7   6  12      548.18      526.13     35.61 o 
   8   6  12        3.33       28.97     20.73 o 
   9   6  12        8.54       43.57     33.98 o 
  10   6  12       22.22       21.39     39.23 o 
  11   6  12        0.00       -2.96     42.89 o 
   1   7  12        9.67       33.61     13.71 o 
   2   7  12       52.01       70.00     17.21 o 
   3   7  12        6.31       -7.63     14.76 o 
   4   7  12        2.10       18.12     16.51 o 
   5   7  12        6.67       11.29     16.15 o 
   6   7  12       33.19       58.73     22.02 o 
   7   7  12       94.36       75.07     24.09 o 
   8   7  12       12.92        6.45     27.61 o 
   9   7  12       42.29       33.10     40.73 o 
  10   7  12       72.84      -10.05     57.46 o 
  11   7  12      153.46        4.12     45.08 o 
   0   8  12      595.18      555.43     99.16 o 
   1   8  12      467.94      497.02     33.72 o 
   2   8  12        0.03        0.76     17.36 o 
   3   8  12       53.02       71.37     23.02 o 
   4   8  12       51.67       50.49     20.28 o 
   5   8  12       70.36       64.55     32.23 o 
   6   8  12      103.36       79.46     26.14 o 
   7   8  12       29.22       79.28     29.70 o 
   8   8  12       25.19       50.42     44.38 o 
   9   8  12       17.88       29.09     43.87 o 
  10   8  12      181.79      207.36     60.44 o 
   1   9  12      194.65      183.04     30.69 o 
   2   9  12      108.49       90.73     21.57 o 
   3   9  12      332.77      419.33     40.79 o 
   4   9  12     2713.61     2555.36     91.06 o 
   5   9  12      562.34      483.45     49.64 o 
   6   9  12       12.79       15.76     28.62 o 
   7   9  12      984.56     1172.73    119.96 o 
   8   9  12      306.87      324.27     67.55 o 
   9   9  12     1046.36     1001.98    105.36 o 
   0  10  12     1626.93     1532.80    124.86 o 
   1  10  12       44.19       33.63     29.81 o 
   2  10  12        0.61       35.62     26.28 o 
   3  10  12      517.88      499.73     48.26 o 
   4  10  12      156.59      166.07     34.99 o 
   5  10  12        9.97        9.23     26.43 o 
   6  10  12      594.15      642.46     79.84 o 
   7  10  12      167.56      129.03     52.41 o 
   8  10  12       23.75       45.87     50.07 o 
   1  11  12     1218.27     1205.91     76.34 o 
   2  11  12      172.40      128.02     40.03 o 
   3  11  12      315.73      239.98     70.87 o 
   4  11  12      417.14      305.65     55.64 o 
   5  11  12       78.49       97.80     58.36 o 
   6  11  12       65.17        6.84     42.15 o 
   0  12  12      139.12       77.05     64.93 o 
   1  12  12      135.07      139.57     78.91 o 
   2  12  12      101.68       39.38     36.28 o 
   3  12  12        1.28       31.69     34.74 o 
   4  12  12        0.33      -15.51     38.92 o 
   1   1  13     1264.95     1198.88     16.23 o 
   2   1  13      397.83      425.02     12.05 o 
   3   1  13       70.14       84.83      8.40 o 
   4   1  13      999.34     1018.53     20.56 o 
   5   1  13        4.44        0.19      6.38 o 
   6   1  13        8.72        6.09      6.69 o 
   7   1  13       13.30       22.29      8.08 o 
   8   1  13     1784.61     1806.29     33.44 o 
   9   1  13      935.54      961.32     29.99 o 
  10   1  13       36.18       39.44     14.34 o 
  11   1  13       23.47       35.98     19.25 o 
  12   1  13        5.44       -6.60     20.69 o 
  13   1  13        1.98       32.89     25.18 o 
   0   2  13       74.23       70.59      8.91 o 
   1   2  13     1742.37     1747.93     20.85 o 
   2   2  13       34.41       52.63      7.19 o 
   3   2  13     7026.98     7386.61     68.19 o 
   4   2  13     4786.41     5014.77     54.85 o 
   5   2  13      525.39      553.09     17.32 o 
   6   2  13      510.05      460.79     20.04 o 
   7   2  13      268.63      223.53     14.98 o 
   8   2  13       74.01       73.46     13.55 o 
   9   2  13      910.86      850.87     31.20 o 
  10   2  13        0.77       27.23     14.36 o 
  11   2  13      235.18      244.14     35.01 o 
  12   2  13       15.75       16.95     33.14 o 
  13   2  13        2.28       21.83     29.37 o 
   1   3  13     2307.86     2527.58     28.82 o 
   2   3  13        1.41       13.50      7.37 o 
   3   3  13       36.72       21.70      7.61 o 
   4   3  13       26.88       37.56      8.97 o 
   5   3  13     1876.55     1795.82     30.78 o 
   6   3  13     1099.94     1157.87     26.65 o 
   7   3  13      444.44      426.42     26.63 o 
   8   3  13       27.18       48.70     14.78 o 
   9   3  13     1321.92     1307.74     46.96 o 
  10   3  13      335.08      310.11     28.00 o 
  11   3  13       32.11       54.18     29.81 o 
  12   3  13       34.72       17.39     30.53 o 
   0   4  13     8648.60     8548.56     97.48 o 
   1   4  13      151.25      170.63     11.44 o 
   2   4  13     2374.77     2571.89     35.79 o 
   3   4  13     7547.12     7928.18     86.31 o 
   4   4  13     2107.61     1790.57     38.19 o 
   5   4  13      409.92      419.84     21.18 o 
   6   4  13       85.93       95.71     19.20 o 
   7   4  13        0.41       -3.41     13.61 o 
   8   4  13      298.25      310.26     27.80 o 
   9   4  13       16.15       17.59     18.67 o 
  10   4  13      635.08      585.58     46.63 o 
  11   4  13      831.99      816.72     66.19 o 
  12   4  13      226.36      308.08     62.49 o 
   1   5  13     2093.92     2127.70     33.21 o 
   2   5  13      527.49      625.13     21.29 o 
   3   5  13     1458.15     1429.33     35.88 o 
   4   5  13     1139.31     1192.40     34.08 o 
   5   5  13      348.47      322.25     27.51 o 
   6   5  13        0.39       40.97     15.65 o 
   7   5  13      259.06      249.63     35.64 o 
   8   5  13      155.96      116.50     21.61 o 
   9   5  13      252.64      249.65     29.74 o 
  10   5  13        0.22       22.04     32.67 o 
  11   5  13      243.84      270.01     51.73 o 
  12   5  13       38.88       31.63     39.56 o 
   0   6  13      329.50      386.20     28.83 o 
   1   6  13      278.71      368.30     23.36 o 
   2   6  13      536.11      612.92     23.89 o 
   3   6  13      143.47      135.94     20.90 o 
   4   6  13        0.32        4.64     13.66 o 
   5   6  13       65.13       71.53     17.91 o 
   6   6  13       64.42       41.39     17.17 o 
   7   6  13       50.70       52.51     19.32 o 
   8   6  13        2.02       28.52     20.78 o 
   9   6  13       12.17       40.33     33.41 o 
  10   6  13      122.06      132.43     44.23 o 
  11   6  13      206.11       51.46     60.48 o 
   1   7  13      292.38      285.53     25.30 o 
   2   7  13       36.38       40.69     16.98 o 
   3   7  13       85.59      103.06     20.29 o 
   4   7  13      133.95      131.08     21.82 o 
   5   7  13      256.64      252.49     26.95 o 
   6   7  13        0.92       -9.38     18.44 o 
   7   7  13       55.49       38.05     21.90 o 
   8   7  13      344.22      378.35     46.29 o 
   9   7  13        5.09       31.31     33.53 o 
  10   7  13       15.64      -37.24     58.04 o 
  11   7  13      181.05      220.72     90.23 o 
   0   8  13     2449.66     2371.13     82.93 o 
   1   8  13      947.98      975.41     59.82 o 
   2   8  13        7.84       19.25     20.37 o 
   3   8  13      542.49      692.92     55.87 o 
   4   8  13      238.17      222.82     33.72 o 
   5   8  13       92.61      131.79     26.77 o 
   6   8  13       33.83       77.37     24.61 o 
   7   8  13        0.95       29.29     23.45 o 
   8   8  13        5.20      -12.83     32.79 o 
   9   8  13       61.03       97.90     50.05 o 
  10   8  13       53.80      -32.83     38.32 o 
   1   9  13       15.09       31.23     22.27 o 
   2   9  13       80.99      103.52     37.62 o 
   3   9  13     1465.86     1407.90     67.42 o 
   4   9  13      356.24      393.48     40.40 o 
   5   9  13       40.71       37.81     24.50 o 
   6   9  13      103.37      179.57     33.22 o 
   7   9  13       88.38       98.66     38.51 o 
   8   9  13      202.42      134.11     56.70 o 
   9   9  13       93.71       45.16     47.27 o 
   0  10  13      332.18      226.75     72.85 o 
   1  10  13       17.82       58.21     29.35 o 
   2  10  13      275.61      268.43     46.04 o 
   3  10  13       53.51       15.04     25.38 o 
   4  10  13        0.59        6.96     26.65 o 
   5  10  13      364.71      371.43     43.62 o 
   6  10  13      108.99      173.68     43.37 o 
   7  10  13      343.79      243.28    100.81 o 
   8  10  13       49.44       80.08     50.56 o 
   1  11  13       16.35       56.02     31.19 o 
   2  11  13      542.59      508.14     60.51 o 
   3  11  13      266.40      212.57     39.00 o 
   4  11  13       40.70      120.23     39.44 o 
   5  11  13      290.71      282.29     51.19 o 
   6  11  13       32.31      100.29     47.21 o 
   0  12  13      181.07      130.76     68.55 o 
   1  12  13        0.38      -31.94     43.43 o 
   2  12  13        7.66      -12.36     34.48 o 
   3  12  13       20.25       77.14     38.60 o 
   0   0  14     3382.17     3019.59     53.33 o 
   1   0  14       76.29       65.17      8.71 o 
   2   0  14      236.34      250.40     12.46 o 
   3   0  14       92.72      118.34     13.27 o 
   4   0  14      776.65      735.41     22.05 o 
   5   0  14      149.92      141.32     14.26 o 
   6   0  14     2897.80     2767.09     48.79 o 
   7   0  14      207.56      196.21     18.00 o 
   8   0  14      389.86      371.31     26.47 o 
   9   0  14     1075.95     1101.61     59.18 o 
  10   0  14       56.43       10.57     24.07 o 
  11   0  14      363.98      335.02     42.89 o 
  12   0  14      248.59      300.61     48.86 o 
  13   0  14      396.19      268.26     92.63 o 
   1   1  14       89.08       87.10      7.88 o 
   2   1  14     1306.12     1265.55     18.37 o 
   3   1  14      271.84      251.30     11.77 o 
   4   1  14        1.78        6.84      6.26 o 
   5   1  14     1636.52     1602.28     27.05 o 
   6   1  14      544.87      523.32     16.19 o 
   7   1  14      580.03      557.37     20.13 o 
   8   1  14      957.27      993.03     30.37 o 
   9   1  14     1070.69     1133.52     37.31 o 
  10   1  14      533.32      549.83     29.91 o 
  11   1  14       68.64       64.64     20.59 o 
  12   1  14       11.62       35.80     22.75 o 
  13   1  14        0.10        1.67     23.18 o 
   0   2  14        3.71       -5.41      6.45 o 
   1   2  14     1099.27     1224.13     18.07 o 
   2   2  14      362.01      452.20     14.68 o 
   3   2  14      298.86      383.31     14.93 o 
   4   2  14     4683.54     4921.81     52.91 o 
   5   2  14     9695.56     9337.49     84.64 o 
   6   2  14      840.97      849.24     22.25 o 
   7   2  14     2785.36     2855.87     50.00 o 
   8   2  14      288.43      261.16     19.54 o 
   9   2  14      530.55      591.43     39.22 o 
  10   2  14      632.52      655.87     32.44 o 
  11   2  14     1066.82     1052.23     56.99 o 
  12   2  14        2.90        5.73     24.45 o 
  13   2  14       40.99       62.87     46.43 o 
   1   3  14     5566.57     5811.41     50.43 o 
   2   3  14      230.92      269.51     12.97 o 
   3   3  14      292.52      267.23     13.18 o 
   4   3  14     3454.86     3221.04     40.94 o 
   5   3  14     4453.64     4400.48     52.75 o 
   6   3  14     1929.41     1958.75     33.94 o 
   7   3  14       90.73       57.59     15.16 o 
   8   3  14     4216.29     4154.43     68.65 o 
   9   3  14      896.68      892.55     38.08 o 
  10   3  14      535.36      563.53     36.64 o 
  11   3  14       19.69       19.59     20.78 o 
  12   3  14        3.64      -18.68     30.09 o 
   0   4  14      679.70      739.57     24.73 o 
   1   4  14      305.31      340.88     12.84 o 
   2   4  14     4966.25     4823.15     52.78 o 
   3   4  14     1847.82     1876.89     36.23 o 
   4   4  14      432.81      486.79     21.86 o 
   5   4  14     3514.72     3513.12     53.26 o 
   6   4  14      691.66      663.72     29.24 o 
   7   4  14      844.55      724.34     33.30 o 
   8   4  14       67.08       69.25     18.81 o 
   9   4  14       22.83       40.11     19.42 o 
  10   4  14      400.21      458.42     43.47 o 
  11   4  14      181.04      272.46     42.41 o 
  12   4  14        0.52       41.99     36.12 o 
   1   5  14       14.74       27.64      8.32 o 
   2   5  14       19.70       13.81     10.98 o 
   3   5  14      839.19      912.81     30.30 o 
   4   5  14     1363.05     1430.36     40.19 o 
   5   5  14      217.94      242.82     22.38 o 
   6   5  14      117.17      136.35     20.11 o 
   7   5  14       29.93       40.24     17.15 o 
   8   5  14      362.30      358.56     32.14 o 
   9   5  14       39.25       71.07     22.85 o 
  10   5  14      205.50      145.34     40.79 o 
  11   5  14       17.01       31.77     33.90 o 
  12   5  14       37.43       16.09     36.00 o 
   0   6  14     1682.72     1724.85     50.64 o 
   1   6  14       29.54       51.98     11.28 o 
   2   6  14       24.14       21.51     10.55 o 
   3   6  14       67.41       85.63     17.22 o 
   4   6  14        4.10       16.40     14.88 o 
   5   6  14       51.68       61.60     17.31 o 
   6   6  14      766.94      821.21     39.76 o 
   7   6  14        7.36       25.28     18.38 o 
   8   6  14      169.96      218.35     31.68 o 
   9   6  14      150.37      162.98     43.72 o 
  10   6  14       20.83       30.59     35.03 o 
  11   6  14       79.42      112.93     54.69 o 
   1   7  14       70.36       78.36     15.98 o 
   2   7  14        4.84       12.56     16.82 o 
   3   7  14        9.82       15.99     16.14 o 
   4   7  14       10.78       43.65     17.68 o 
   5   7  14       43.74       65.18     19.29 o 
   6   7  14       61.35       68.91     23.40 o 
   7   7  14      324.42      332.25     35.51 o 
   8   7  14       15.09       14.06     22.44 o 
   9   7  14       22.10       55.11     36.24 o 
  10   7  14        0.45       31.71     41.66 o 
   0   8  14     1240.91     1354.20     69.40 o 
   1   8  14     2095.99     2082.18     57.95 o 
   2   8  14       58.93       32.42     19.81 o 
   3   8  14      727.89      753.30     42.95 o 
   4   8  14     2482.91     2304.90     65.57 o 
   5   8  14     1471.79     1509.99     89.54 o 
   6   8  14       43.90       92.98     26.00 o 
   7   8  14      242.30      188.46     32.22 o 
   8   8  14       52.59       86.61     40.17 o 
   9   8  14       78.87      179.75     58.07 o 
  10   8  14       87.34       82.65     48.46 o 
   1   9  14       68.89       51.12     24.19 o 
   2   9  14     1519.07     1379.78     68.53 o 
   3   9  14      217.80      248.16     50.32 o 
   4   9  14      442.65      427.84     41.41 o 
   5   9  14        0.00        8.80     22.84 o 
   6   9  14      379.66      442.29     52.69 o 
   7   9  14        6.57       26.99     33.23 o 
   8   9  14        1.82       57.38     47.28 o 
   9   9  14        4.07      -10.09     40.79 o 
   0  10  14      851.64      782.58    102.09 o 
   1  10  14     1277.50     1250.45    137.59 o 
   2  10  14        8.10       35.15     26.81 o 
   3  10  14      751.11      722.90     56.80 o 
   4  10  14       92.40      178.82     35.96 o 
   5  10  14      129.41      117.65     32.04 o 
   6  10  14      129.85      132.35     41.43 o 
   7  10  14      118.90      214.89     55.12 o 
   1  11  14      495.39      567.93    100.79 o 
   2  11  14        4.10       77.84     33.86 o 
   3  11  14       24.50       52.36     31.43 o 
   4  11  14      729.51      675.76     57.93 o 
   5  11  14      251.44      160.55     61.58 o 
   6  11  14       16.35       75.87     44.12 o 
   0  12  14        0.75       -2.92     87.04 o 
   1  12  14        6.33       -3.93     40.35 o 
   2  12  14      192.67      166.40     50.36 o 
   3  12  14       21.41       80.68     37.22 o 
   1   1  15      294.15      286.01     11.04 o 
   2   1  15     1649.72     1658.26     24.85 o 
   3   1  15      850.01      828.93     17.53 o 
   4   1  15       22.77       23.41      6.85 o 
   5   1  15      604.46      592.91     17.25 o 
   6   1  15      632.01      592.44     17.25 o 
   7   1  15      997.88      956.85     25.37 o 
   8   1  15     1419.89     1458.98     35.40 o 
   9   1  15      875.37      798.59     28.67 o 
  10   1  15     1042.74     1065.18     51.50 o 
  11   1  15        2.15       24.09     15.76 o 
  12   1  15      579.50      569.94     45.73 o 
  13   1  15       60.83       54.98     27.37 o 
   0   2  15       64.49       81.02      9.10 o 
   1   2  15        1.87        5.32      5.37 o 
   2   2  15     2884.23     2946.73     33.88 o 
   3   2  15      123.46      124.51     10.38 o 
   4   2  15      139.80      175.29     11.76 o 
   5   2  15     1897.57     1826.76     30.11 o 
   6   2  15     2882.45     2827.06     39.54 o 
   7   2  15        0.00       13.43     10.41 o 
   8   2  15       57.21       82.77     14.61 o 
   9   2  15      348.80      345.87     23.71 o 
  10   2  15      427.45      447.12     28.76 o 
  11   2  15      582.01      619.98     55.30 o 
  12   2  15       64.33       68.33     26.94 o 
   1   3  15       30.20       36.53      6.72 o 
   2   3  15      325.71      310.80     16.01 o 
   3   3  15        2.34        9.53      7.64 o 
   4   3  15      763.23      776.24     20.75 o 
   5   3  15      845.01      899.99     23.85 o 
   6   3  15       28.37       34.94     11.51 o 
   7   3  15      109.49       69.74     15.56 o 
   8   3  15      882.08      816.32     33.15 o 
   9   3  15       60.90       85.51     16.96 o 
  10   3  15      314.03      360.46     29.38 o 
  11   3  15      101.33       54.80     25.81 o 
  12   3  15        4.67       -0.07     30.13 o 
   0   4  15      876.15      845.86     28.12 o 
   1   4  15     3759.45     4129.19     42.69 o 
   2   4  15     4869.59     4706.90     49.97 o 
   3   4  15     1110.66     1210.46     30.24 o 
   4   4  15      634.12      715.14     25.70 o 
   5   4  15        0.19       23.12     11.57 o 
   6   4  15     2910.59     2904.16     54.40 o 
   7   4  15      168.78      157.03     18.55 o 
   8   4  15      840.20      904.03     51.51 o 
   9   4  15       11.34       -7.71     16.09 o 
  10   4  15       47.63       17.90     23.55 o 
  11   4  15       13.52       44.70     23.34 o 
  12   4  15       29.47       -8.53     29.48 o 
   1   5  15     1783.96     1816.46     30.68 o 
   2   5  15       47.57       88.88     11.53 o 
   3   5  15       12.09        9.21     10.57 o 
   4   5  15     2911.20     2950.03     59.98 o 
   5   5  15     3052.12     3098.03     63.70 o 
   6   5  15      666.82      707.68     36.03 o 
   7   5  15      354.73      338.50     30.16 o 
   8   5  15      102.08       64.65     21.29 o 
   9   5  15        2.44       47.42     21.80 o 
  10   5  15      394.62      516.25     46.17 o 
  11   5  15       57.18       56.57     43.94 o 
  12   5  15        6.66       52.05     32.76 o 
   0   6  15      288.13      299.25     26.42 o 
   1   6  15      249.22      230.79     16.70 o 
   2   6  15      237.22      258.08     18.17 o 
   3   6  15       69.05       54.09     14.80 o 
   4   6  15       19.14       19.17     15.02 o 
   5   6  15      802.45      836.35     38.98 o 
   6   6  15      600.05      562.69     41.80 o 
   7   6  15       88.41      115.65     21.77 o 
   8   6  15      121.93       93.33     24.95 o 
   9   6  15        0.05        1.70     23.87 o 
  10   6  15        4.55       33.26     35.39 o 
  11   6  15        6.47       71.49     41.16 o 
   1   7  15        0.16        7.82     13.42 o 
   2   7  15       30.72       60.54     18.19 o 
   3   7  15      949.46      953.69     43.59 o 
   4   7  15      373.53      309.31     43.37 o 
   5   7  15       44.19       53.13     20.08 o 
   6   7  15       38.19       36.88     20.77 o 
   7   7  15      254.21      236.99     32.54 o 
   8   7  15       16.06       48.67     35.04 o 
   9   7  15      500.81      493.36     62.89 o 
  10   7  15        0.65       31.59     40.69 o 
   0   8  15     1170.84     1192.86     66.02 o 
   1   8  15        4.05       10.81     18.21 o 
   2   8  15     1258.46     1173.55     50.59 o 
   3   8  15      653.45      661.19     40.85 o 
   4   8  15     1269.02     1279.84     53.42 o 
   5   8  15     1289.30     1410.30     62.47 o 
   6   8  15       19.06       45.98     39.18 o 
   7   8  15        0.70       30.79     27.14 o 
   8   8  15      640.26      781.77     81.20 o 
   9   8  15       41.16       60.67     49.20 o 
  10   8  15      501.85      732.04    101.21 o 
   1   9  15      110.76      133.06     28.69 o 
   2   9  15      113.00       72.73     22.71 o 
   3   9  15       44.10       28.33     25.53 o 
   4   9  15      277.33      232.89     34.05 o 
   5   9  15      277.70      291.11     35.77 o 
   6   9  15       12.91       72.98     27.20 o 
   7   9  15       27.14       14.44     32.88 o 
   8   9  15      430.90      436.44     74.27 o 
   9   9  15      152.31      199.73     61.30 o 
   0  10  15     1058.97     1077.11    116.35 o 
   1  10  15      728.17      684.91     67.34 o 
   2  10  15      251.06      231.53     37.68 o 
   3  10  15      898.58      866.33     78.99 o 
   4  10  15       28.73       87.88     47.40 o 
   5  10  15       43.68       68.22     29.71 o 
   6  10  15        1.49       23.36     34.84 o 
   7  10  15        4.30      -27.43     36.70 o 
   1  11  15       49.14      114.33     43.25 o 
   2  11  15      306.34      251.90     43.63 o 
   3  11  15        9.55       19.20     41.86 o 
   4  11  15      448.70      396.40     49.34 o 
   5  11  15       30.52       75.85     39.23 o 
   6  11  15        0.43        4.32     41.97 o 
   0  12  15      299.32      411.65    174.60 o 
   1  12  15      190.35      126.03     46.39 o 
   2  12  15      258.77      203.43     51.57 o 
   3  12  15      214.18      304.18     53.18 o 
   0   0  16     1022.13      946.92     32.42 o 
   1   0  16      172.05      202.72     12.08 o 
   2   0  16        0.79       11.29      7.73 o 
   3   0  16      869.38      856.69     23.43 o 
   4   0  16      134.75      127.54     12.56 o 
   5   0  16      955.46      942.14     26.68 o 
   6   0  16      234.71      211.28     17.07 o 
   7   0  16     3315.59     3220.93     61.50 o 
   8   0  16      288.35      332.90     29.86 o 
   9   0  16      451.55      439.26     36.50 o 
  10   0  16      791.29      738.48     55.42 o 
  11   0  16       20.61       16.63     29.89 o 
  12   0  16       70.63      120.41     39.16 o 
  13   0  16        2.01       14.85     37.54 o 
   1   1  16     1049.13     1042.54     16.34 o 
   2   1  16     2635.55     2640.50     30.15 o 
   3   1  16      364.78      429.46     14.18 o 
   4   1  16        5.86       12.61      6.60 o 
   5   1  16     1634.80     1782.32     27.72 o 
   6   1  16       43.65       55.27      8.16 o 
   7   1  16      710.11      714.38     23.29 o 
   8   1  16     1963.18     1901.97     41.89 o 
   9   1  16     1327.39     1356.14     38.38 o 
  10   1  16      155.87      180.27     19.69 o 
  11   1  16      268.26      255.36     31.41 o 
  12   1  16      188.65      196.42     32.18 o 
   0   2  16        6.46       16.74      7.49 o 
   1   2  16      961.31      936.48     16.34 o 
   2   2  16     9266.64     9568.17     79.97 o 
   3   2  16       96.52      130.85     10.17 o 
   4   2  16      908.06      913.03     21.53 o 
   5   2  16      858.18      929.28     23.07 o 
   6   2  16      130.92      115.86     10.63 o 
   7   2  16       16.05       19.57     11.79 o 
   8   2  16      766.45      841.02     38.20 o 
   9   2  16      143.87      163.79     17.46 o 
  10   2  16       42.83       32.67     15.39 o 
  11   2  16      893.89      973.49     56.10 o 
  12   2  16       31.78       45.32     26.05 o 
   1   3  16        0.56        8.96      5.08 o 
   2   3  16      954.28      998.91     22.37 o 
   3   3  16      208.07      221.46     13.25 o 
   4   3  16       21.96       23.58      8.27 o 
   5   3  16      516.34      519.72     19.04 o 
   6   3  16      507.69      522.10     23.67 o 
   7   3  16     3577.82     3488.74     74.70 o 
   8   3  16       31.94       48.62     14.24 o 
   9   3  16       61.30       62.42     16.06 o 
  10   3  16       13.34       25.88     16.64 o 
  11   3  16      111.42       86.61     26.68 o 
  12   3  16       68.65       91.41     35.89 o 
   0   4  16      249.19      319.81     19.51 o 
   1   4  16     6393.62     6747.65     57.98 o 
   2   4  16     2289.67     2148.70     34.46 o 
   3   4  16     2418.87     2569.30     42.29 o 
   4   4  16      200.30      157.69     15.37 o 
   5   4  16     1324.12     1284.49     39.27 o 
   6   4  16      292.45      320.93     26.62 o 
   7   4  16       30.20       44.51     14.71 o 
   8   4  16       55.37       61.07     19.35 o 
   9   4  16       43.09       21.98     18.86 o 
  10   4  16       99.26      137.24     26.49 o 
  11   4  16       11.50        6.25     22.07 o 
  12   4  16       15.59       21.01     33.28 o 
   1   5  16      318.00      404.36     16.01 o 
   2   5  16      863.99      997.77     35.24 o 
   3   5  16     1950.33     1990.37     40.47 o 
   4   5  16      418.82      462.89     27.09 o 
   5   5  16      551.58      598.94     33.05 o 
   6   5  16      320.70      301.59     26.62 o 
   7   5  16      195.15      114.47     24.54 o 
   8   5  16       89.63      162.23     25.02 o 
   9   5  16       39.53       36.39     20.85 o 
  10   5  16       26.08       20.85     24.82 o 
  11   5  16      227.29      185.58     38.20 o 
   0   6  16        1.22        3.98     13.28 o 
   1   6  16       97.12       89.75     11.80 o 
   2   6  16      205.31      216.74     19.05 o 
   3   6  16        2.75       25.57     15.16 o 
   4   6  16        7.15       33.33     15.87 o 
   5   6  16        0.61       13.45     15.38 o 
   6   6  16       29.31       41.03     16.95 o 
   7   6  16      214.26      207.54     24.93 o 
   8   6  16       64.75      108.03     25.85 o 
   9   6  16      326.20      294.01     76.58 o 
  10   6  16      140.39       81.92     40.18 o 
  11   6  16       43.23       80.67     40.83 o 
   1   7  16        0.16       -1.03     13.89 o 
   2   7  16      272.80      240.11     27.10 o 
   3   7  16       27.39       26.30     18.47 o 
   4   7  16       59.75       31.90     18.51 o 
   5   7  16      167.67      138.44     38.37 o 
   6   7  16       89.37       78.10     21.93 o 
   7   7  16      105.11       84.50     24.92 o 
   8   7  16      634.42      666.75     56.14 o 
   9   7  16        3.07       17.87     32.91 o 
  10   7  16       13.31       59.17     44.93 o 
   0   8  16      415.40      387.69     55.40 o 
   1   8  16      864.77      842.73     47.62 o 
   2   8  16     2414.24     2266.38     73.17 o 
   3   8  16       24.20       28.51     19.41 o 
   4   8  16       30.84       48.10     19.99 o 
   5   8  16       87.74      112.07     27.21 o 
   6   8  16       13.83       20.81     23.73 o 
   7   8  16        2.16       -4.36     23.99 o 
   8   8  16       15.18       86.48     48.04 o 
   9   8  16       19.15       54.35     46.15 o 
   1   9  16      427.60      409.65     52.72 o 
   2   9  16       49.06       38.15     22.27 o 
   3   9  16      263.90      255.66     34.71 o 
   4   9  16      456.06      473.43     43.96 o 
   5   9  16       24.87       88.45     27.87 o 
   6   9  16       86.12       16.26     42.86 o 
   7   9  16      138.64       79.74     37.21 o 
   8   9  16        1.21       31.37     43.56 o 
   0  10  16       24.01      115.19     54.36 o 
   1  10  16      164.34      132.74     32.19 o 
   2  10  16        6.76        3.29     26.31 o 
   3  10  16        0.18       10.80     48.08 o 
   4  10  16      356.00      303.23     40.81 o 
   5  10  16      468.73      432.95     46.34 o 
   6  10  16      142.55      141.32     41.54 o 
   7  10  16       15.95       20.99     39.48 o 
   1  11  16      253.02      182.18     49.22 o 
   2  11  16       86.53       84.31     34.52 o 
   3  11  16        0.00       46.14     33.59 o 
   4  11  16      171.06      181.79     39.88 o 
   5  11  16      829.66      785.74     74.04 o 
   0  12  16      699.58      526.73    105.48 o 
   1  12  16       87.62      129.10     45.34 o 
   2  12  16        6.92       55.62     44.87 o 
   3  12  16      580.17      553.65     63.76 o 
   1   1  17     5629.06     5640.79     46.79 o 
   2   1  17     4251.93     4486.65     42.30 o 
   3   1  17      289.08      305.07     12.76 o 
   4   1  17      715.75      759.30     18.51 o 
   5   1  17     2139.91     2113.79     31.91 o 
   6   1  17      926.56      902.79     20.63 o 
   7   1  17      477.13      445.77     22.11 o 
   8   1  17      214.18      278.90     19.58 o 
   9   1  17       62.63       79.10     15.25 o 
  10   1  17       45.22       61.67     15.21 o 
  11   1  17      549.83      530.82     40.51 o 
  12   1  17       37.83       34.28     24.98 o 
   0   2  17       23.75       72.20      8.96 o 
   1   2  17     1848.42     1705.24     21.84 o 
   2   2  17     3232.69     3275.58     36.54 o 
   3   2  17      449.73      579.70     16.98 o 
   4   2  17        1.24        3.05      7.19 o 
   5   2  17       71.09       89.04      9.99 o 
   6   2  17      321.10      295.64     15.24 o 
   7   2  17      324.59      338.85     21.36 o 
   8   2  17      240.49      231.06     19.86 o 
   9   2  17       24.18       29.54     14.04 o 
  10   2  17      506.20      536.93     29.51 o 
  11   2  17      220.58      147.63     29.66 o 
  12   2  17      219.70      124.41     35.84 o 
   1   3  17        4.28       15.13      5.21 o 
   2   3  17       16.91       29.56      7.76 o 
   3   3  17        8.24       28.96      8.46 o 
   4   3  17       54.36       64.96      9.49 o 
   5   3  17      624.91      671.71     20.97 o 
   6   3  17      147.20      154.70     16.73 o 
   7   3  17     1779.74     1632.55     43.74 o 
   8   3  17      287.87      274.48     21.55 o 
   9   3  17        2.00       22.67     14.11 o 
  10   3  17      115.65      142.93     25.56 o 
  11   3  17      381.46      438.04     42.40 o 
  12   3  17       28.79       28.92     27.28 o 
   0   4  17      550.13      593.40     26.08 o 
   1   4  17     4035.27     4022.41     39.78 o 
   2   4  17      337.79      335.82     14.36 o 
   3   4  17        0.55       12.22      8.05 o 
   4   4  17      207.75      243.69     17.62 o 
   5   4  17      309.83      316.45     23.30 o 
   6   4  17     1480.57     1549.77     44.69 o 
   7   4  17      521.53      549.68     46.06 o 
   8   4  17       67.13      102.81     19.57 o 
   9   4  17      190.75      190.57     25.52 o 
  10   4  17      207.29      218.98     30.73 o 
  11   4  17      296.88      221.95     33.87 o 
  12   4  17       42.28       72.65     37.10 o 
   1   5  17      142.87      178.33     12.13 o 
   2   5  17       66.92       88.43      9.35 o 
   3   5  17      604.61      503.20     24.90 o 
   4   5  17      170.14      148.69     27.38 o 
   5   5  17      919.89     1064.54     39.42 o 
   6   5  17      280.76      334.94     27.45 o 
   7   5  17        4.54       12.19     15.90 o 
   8   5  17      927.40      841.39     51.56 o 
   9   5  17      624.46      618.79     43.49 o 
  10   5  17       76.27       97.14     31.02 o 
  11   5  17      118.90      106.05     34.10 o 
   0   6  17     2847.86     2968.71     75.44 o 
   1   6  17       70.43       63.92     12.66 o 
   2   6  17      422.77      402.79     23.82 o 
   3   6  17      764.92      762.97     39.75 o 
   4   6  17       72.47       63.63     17.25 o 
   5   6  17       16.06       12.96     15.45 o 
   6   6  17      208.73      186.25     23.77 o 
   7   6  17      441.69      415.85     33.14 o 
   8   6  17      199.06      166.34     29.26 o 
   9   6  17       12.55       11.54     36.20 o 
  10   6  17      110.48       97.22     42.30 o 
  11   6  17      219.65      193.82     51.84 o 
   1   7  17       48.53       74.30     16.04 o 
   2   7  17     2630.55     2433.70     62.38 o 
   3   7  17      125.98      149.60     26.26 o 
   4   7  17      470.10      407.77     42.72 o 
   5   7  17      150.76      219.26     25.98 o 
   6   7  17      497.57      376.27     33.98 o 
   7   7  17       46.18       56.92     23.18 o 
   8   7  17      317.70      352.80     44.62 o 
   9   7  17      105.01       84.64     39.77 o 
  10   7  17       72.62      159.15     61.66 o 
   0   8  17        4.62       35.61     24.79 o 
   1   8  17      739.80      703.64     41.65 o 
   2   8  17        4.11       20.38     18.75 o 
   3   8  17      575.37      575.03     39.88 o 
   4   8  17        2.77       -6.16     17.79 o 
   5   8  17       95.74       62.83     23.57 o 
   6   8  17        0.28       57.36     24.89 o 
   7   8  17       51.18       43.27     25.68 o 
   8   8  17        1.97        4.71     33.15 o 
   9   8  17       10.29       48.43     38.98 o 
   1   9  17      749.60      602.08     54.73 o 
   2   9  17      167.12      110.73     33.93 o 
   3   9  17      115.34      167.58     28.66 o 
   4   9  17       20.68       34.19     25.82 o 
   5   9  17       85.99       96.18     28.23 o 
   6   9  17       51.82       70.24     28.60 o 
   7   9  17      235.25      163.03     43.53 o 
   8   9  17       14.14       37.39     38.12 o 
   0  10  17      730.40      607.17     94.09 o 
   1  10  17       75.65      104.81     30.88 o 
   2  10  17      133.27      148.35     34.05 o 
   3  10  17        6.36       63.16     29.01 o 
   4  10  17      185.06       72.76     31.01 o 
   5  10  17      601.73      601.65     56.02 o 
   6  10  17        6.11       33.49     29.16 o 
   7  10  17       74.04       34.77     37.47 o 
   1  11  17      245.22      324.64     55.86 o 
   2  11  17      326.81      236.70     43.37 o 
   3  11  17       22.00      105.82     38.52 o 
   4  11  17       10.69       65.70     34.63 o 
   5  11  17       48.18       90.89     34.47 o 
   0  12  17      767.08      772.97    168.33 o 
   1  12  17      101.67       99.79     41.92 o 
   2  12  17       29.06       56.80     45.73 o 
   0   0  18     1507.76     1501.70     42.76 o 
   1   0  18        2.53       16.86      8.20 o 
   2   0  18     1598.08     1637.32     34.68 o 
   3   0  18     2668.02     2630.04     50.90 o 
   4   0  18     1582.92     1612.27     33.88 o 
   5   0  18     1685.42     1524.42     34.01 o 
   6   0  18       49.13       74.62     13.51 o 
   7   0  18     1433.52     1442.94     71.81 o 
   8   0  18     7782.99     7472.61    134.13 o 
   9   0  18      552.99      575.98     39.72 o 
  10   0  18     1022.22     1023.64     57.45 o 
  11   0  18     1143.50     1252.37    117.12 o 
  12   0  18      119.32      134.60     39.90 o 
   1   1  18      801.33      852.02     15.92 o 
   2   1  18     6105.65     6325.88     56.28 o 
   3   1  18     3128.73     3150.40     35.65 o 
   4   1  18     4706.68     4621.64     48.10 o 
   5   1  18      607.81      538.33     16.97 o 
   6   1  18      112.11      115.26     11.16 o 
   7   1  18       27.72       38.61     11.56 o 
   8   1  18     4144.60     4047.63     61.53 o 
   9   1  18      516.26      573.15     27.87 o 
  10   1  18       72.87       72.13     16.93 o 
  11   1  18      393.88      348.61     35.04 o 
  12   1  18       48.64       38.28     34.83 o 
   0   2  18     1703.88     1707.19     30.08 o 
   1   2  18      788.08      830.55     17.37 o 
   2   2  18        0.79       11.96      6.55 o 
   3   2  18      583.23      533.85     16.81 o 
   4   2  18        0.59        0.22      7.07 o 
   5   2  18       85.93       40.27      9.19 o 
   6   2  18       84.99       71.30     11.77 o 
   7   2  18     1267.09     1352.88     38.72 o 
   8   2  18      198.84      209.44     19.15 o 
   9   2  18       16.42       42.32     14.32 o 
  10   2  18     1042.65      992.13     38.79 o 
  11   2  18       45.35       79.17     33.12 o 
  12   2  18       21.65       23.20     25.95 o 
   1   3  18      165.99      161.96      8.97 o 
   2   3  18      277.16      390.24     15.46 o 
   3   3  18       10.72       10.34      7.23 o 
   4   3  18      249.79      234.94     15.47 o 
   5   3  18        6.01       21.64      8.43 o 
   6   3  18     1397.82     1377.72     35.34 o 
   7   3  18      215.44      226.01     18.92 o 
   8   3  18      217.59      205.44     21.27 o 
   9   3  18       30.64       34.33     17.45 o 
  10   3  18        2.43       18.35     20.90 o 
  11   3  18       55.58       82.46     28.51 o 
  12   3  18       18.12        9.59     43.70 o 
   0   4  18      248.88      262.29     17.27 o 
   1   4  18      241.55      278.83     12.18 o 
   2   4  18       90.92       73.14      9.76 o 
   3   4  18      325.26      319.43     16.30 o 
   4   4  18      114.65      119.20     13.78 o 
   5   4  18       10.53       27.99     13.13 o 
   6   4  18      100.30      110.17     17.79 o 
   7   4  18      569.88      637.66     32.70 o 
   8   4  18      853.14      856.65     36.92 o 
   9   4  18       30.87       48.52     20.79 o 
  10   4  18        0.08       42.41     21.07 o 
  11   4  18      116.37      141.95     29.85 o 
  12   4  18      184.54      196.91     57.23 o 
   1   5  18     2724.55     2782.82     38.43 o 
   2   5  18     2826.00     2724.21     41.88 o 
   3   5  18      576.35      676.06     29.50 o 
   4   5  18     4624.33     4351.30     73.52 o 
   5   5  18      503.10      545.28     30.90 o 
   6   5  18        6.40       29.69     15.24 o 
   7   5  18      475.22      404.99     31.59 o 
   8   5  18     1596.95     1710.10     62.72 o 
   9   5  18      288.02      233.03     45.91 o 
  10   5  18       14.31       64.45     25.37 o 
  11   5  18      529.23      586.35     55.79 o 
   0   6  18      401.14      463.28     28.20 o 
   1   6  18      862.37      910.51     29.92 o 
   2   6  18      963.19     1044.67     34.49 o 
   3   6  18      177.90      140.64     19.99 o 
   4   6  18      418.93      372.00     28.74 o 
   5   6  18      572.55      474.29     32.04 o 
   6   6  18      464.55      411.31     31.60 o 
   7   6  18      242.69      191.10     26.88 o 
   8   6  18       39.98       42.29     21.15 o 
   9   6  18      306.27      236.48     43.78 o 
  10   6  18       40.54       32.79     33.14 o 
  11   6  18      158.34      164.38     72.10 o 
   1   7  18      788.82      773.59     35.92 o 
   2   7  18     5290.87     5169.04     89.00 o 
   3   7  18     1190.53     1244.77     58.98 o 
   4   7  18       22.87       49.50     18.29 o 
   5   7  18     1259.24     1240.13     62.52 o 
   6   7  18        7.72       41.78     19.90 o 
   7   7  18        0.49       33.85     21.48 o 
   8   7  18        0.31       43.97     26.35 o 
   9   7  18       91.14       89.19     39.99 o 
  10   7  18      641.80      750.46     95.33 o 
   0   8  18      511.62      563.16     50.21 o 
   1   8  18       48.84       55.94     25.40 o 
   2   8  18      680.58      621.63     40.07 o 
   3   8  18      299.21      262.41     30.37 o 
   4   8  18      178.82      135.47     25.43 o 
   5   8  18       17.46        7.12     21.40 o 
   6   8  18        7.70       50.97     24.33 o 
   7   8  18        0.02       67.58     28.33 o 
   8   8  18      217.04      140.93     34.22 o 
   9   8  18        0.08       18.57     37.50 o 
   1   9  18      146.40      136.92     28.71 o 
   2   9  18       38.56       60.07     24.31 o 
   3   9  18       45.15       31.75     21.79 o 
   4   9  18      469.80      335.78     39.40 o 
   5   9  18        6.16       47.05     26.96 o 
   6   9  18       85.29       59.26     27.39 o 
   7   9  18        0.81       28.40     28.95 o 
   8   9  18      125.85      158.79     47.57 o 
   0  10  18      140.43      124.01    167.98 o 
   1  10  18        0.10       22.12     30.95 o 
   2  10  18        7.28       61.13     33.04 o 
   3  10  18       27.26       42.04     43.01 o 
   4  10  18       10.34       41.30     29.21 o 
   5  10  18       98.18      113.33     34.58 o 
   6  10  18       63.63       48.90     31.79 o 
   7  10  18      115.05       97.86     42.07 o 
   1  11  18     1359.68     1507.55    137.28 o 
   2  11  18      990.26      956.93     73.51 o 
   3  11  18       64.86       89.47     37.86 o 
   4  11  18      303.25      301.69     65.46 o 
   5  11  18        4.77       31.41     31.81 o 
   0  12  18      250.57      154.06     75.42 o 
   1  12  18      722.77      800.29     84.32 o 
   2  12  18        5.34       26.07     43.55 o 
   1   1  19        1.84       12.64      6.22 o 
   2   1  19      851.93      880.70     17.78 o 
   3   1  19     1308.23     1341.61     22.07 o 
   4   1  19     8599.35     8387.80     70.80 o 
   5   1  19       74.26       55.52      8.67 o 
   6   1  19     1224.77     1194.81     27.82 o 
   7   1  19     3849.83     3720.47     59.86 o 
   8   1  19      840.24      852.43     30.73 o 
   9   1  19      438.03      355.64     23.62 o 
  10   1  19        0.04       38.42     15.09 o 
  11   1  19       38.81       49.03     22.30 o 
  12   1  19       35.55       16.85     25.80 o 
   0   2  19     1116.77      998.79     23.79 o 
   1   2  19       24.54       37.02      6.39 o 
   2   2  19     3871.07     3981.57     40.67 o 
   3   2  19      164.67       96.01      9.73 o 
   4   2  19      338.08      349.23     16.64 o 
   5   2  19        0.02       10.18      7.83 o 
   6   2  19     1434.72     1458.31     35.14 o 
   7   2  19        9.50       27.02     11.84 o 
   8   2  19      809.87      878.77     32.91 o 
   9   2  19       64.35       77.48     15.62 o 
  10   2  19       42.81       50.86     16.75 o 
  11   2  19        0.06       55.09     25.11 o 
  12   2  19       74.74       55.61     28.66 o 
   1   3  19        4.92       19.90      5.98 o 
   2   3  19       12.64       17.64      7.22 o 
   3   3  19        4.50       17.51      7.83 o 
   4   3  19      716.74      674.38     20.63 o 
   5   3  19      156.90      179.47     19.86 o 
   6   3  19      765.85      767.28     28.86 o 
   7   3  19       75.63       80.13     14.61 o 
   8   3  19        3.45       26.50     13.39 o 
   9   3  19      142.96      124.29     18.84 o 
  10   3  19       59.13       84.80     25.85 o 
  11   3  19       16.05       47.87     26.26 o 
  12   3  19      478.20      547.09     52.95 o 
   0   4  19     1268.89     1292.25     31.43 o 
   1   4  19      204.26      195.17     10.57 o 
   2   4  19      277.57      310.13     15.19 o 
   3   4  19      430.62      473.63     19.58 o 
   4   4  19      135.94      116.49     12.71 o 
   5   4  19      199.31      228.14     20.36 o 
   6   4  19        0.25        1.60     13.70 o 
   7   4  19       69.20       73.04     15.86 o 
   8   4  19        0.58       13.82     13.35 o 
   9   4  19       50.67       88.55     20.98 o 
  10   4  19       57.27       69.47     24.00 o 
  11   4  19      101.54       40.27     28.63 o 
  12   4  19       87.08      127.33     50.28 o 
   1   5  19     4892.49     5170.46     52.61 o 
   2   5  19      950.83     1018.51     30.21 o 
   3   5  19      678.00      750.14     39.51 o 
   4   5  19     3099.20     2947.34     59.31 o 
   5   5  19      107.40       91.13     18.20 o 
   6   5  19        2.34       49.00     15.75 o 
   7   5  19        0.87       -9.68     16.27 o 
   8   5  19       30.21       47.55     19.07 o 
   9   5  19       32.53       30.44     23.71 o 
  10   5  19       73.61       82.35     26.83 o 
  11   5  19        1.94       30.47     31.66 o 
   0   6  19     1479.32     1551.10     45.79 o 
   1   6  19     1025.30     1097.29     30.84 o 
   2   6  19       65.50       49.72     14.63 o 
   3   6  19      972.67      915.51     48.63 o 
   4   6  19      225.18      195.10     23.47 o 
   5   6  19      435.01      356.87     29.31 o 
   6   6  19       14.25       11.90     17.68 o 
   7   6  19      177.83      134.69     23.91 o 
   8   6  19      526.93      460.50     40.21 o 
   9   6  19       59.93       76.39     52.79 o 
  10   6  19       47.34      107.34     57.66 o 
  11   6  19       19.27       84.28     35.11 o 
   1   7  19       80.78       67.80     17.79 o 
   2   7  19     4547.04     4346.05     80.97 o 
   3   7  19     1700.86     1813.89     54.25 o 
   4   7  19      393.65      304.95     44.48 o 
   5   7  19      821.26      666.80     39.31 o 
   6   7  19        4.16       36.48     19.83 o 
   7   7  19     1082.75     1043.29     79.65 o 
   8   7  19      873.12      864.93     59.09 o 
   9   7  19       44.39       84.38     33.45 o 
  10   7  19       77.47      138.20     47.53 o 
   0   8  19     2478.67     2379.26     87.22 o 
   1   8  19      142.50      189.77     36.07 o 
   2   8  19      180.76      183.42     26.15 o 
   3   8  19       53.76       45.71     20.59 o 
   4   8  19      298.48      239.29     30.40 o 
   5   8  19       19.60       10.25     22.37 o 
   6   8  19        3.68        2.35     22.20 o 
   7   8  19        0.24       31.40     27.32 o 
   8   8  19        4.09       20.17     27.42 o 
   9   8  19        0.94       52.97     39.38 o 
   1   9  19      216.96      191.97     31.26 o 
   2   9  19      112.80      113.16     34.86 o 
   3   9  19       25.39       20.26     22.97 o 
   4   9  19        1.32       -0.93     24.54 o 
   5   9  19       21.02       51.28     27.25 o 
   6   9  19      231.68      222.48     37.14 o 
   7   9  19        4.93       19.23     29.41 o 
   8   9  19       84.32      115.98     40.74 o 
   0  10  19       12.66       61.31     45.42 o 
   1  10  19       27.05       50.20     32.85 o 
   2  10  19       62.93       30.02     27.44 o 
   3  10  19       18.58      -18.35     25.77 o 
   4  10  19      106.38       97.61     34.54 o 
   5  10  19       73.02       29.03     29.13 o 
   6  10  19      309.28      275.24     48.28 o 
   7  10  19        1.98       72.55     41.36 o 
   1  11  19      292.58      312.83     58.55 o 
   2  11  19       66.77      134.91     44.20 o 
   3  11  19      115.84       87.00     38.05 o 
   4  11  19        1.11       51.64     30.90 o 
   5  11  19        5.84       57.83     38.03 o 
   0  12  19      564.98      494.73    108.66 o 
   1  12  19        0.81       31.45     48.66 o 
   0   0  20     9491.35     9481.58    146.32 o 
   1   0  20     2334.74     2442.05     39.64 o 
   2   0  20    15381.09    15308.24    161.94 o 
   3   0  20    16662.66    16867.19    176.87 o 
   4   0  20     5607.89     5276.51     71.10 o 
   5   0  20      129.54      150.81     16.01 o 
   6   0  20      580.01      656.35     33.14 o 
   7   0  20        1.93       28.04     17.31 o 
   8   0  20       92.28       93.46     22.14 o 
   9   0  20     2198.80     2226.84     69.72 o 
  10   0  20      138.32      130.92     27.10 o 
  11   0  20      222.43      230.69     69.25 o 
  12   0  20      224.38      163.75     44.02 o 
   1   1  20       30.22       47.00      7.23 o 
   2   1  20      870.96      932.30     19.51 o 
   3   1  20      104.52      156.73     11.94 o 
   4   1  20     1248.68     1205.40     22.37 o 
   5   1  20        0.21       21.45      7.67 o 
   6   1  20       11.37       21.71     10.50 o 
   7   1  20      509.32      494.96     24.32 o 
   8   1  20       45.57       52.23     14.18 o 
   9   1  20      233.42      224.67     34.37 o 
  10   1  20       29.17       30.71     19.76 o 
  11   1  20        0.08       53.08     24.48 o 
  12   1  20      136.04      114.75     34.86 o 
   0   2  20     1051.70     1050.99     26.78 o 
   1   2  20       41.74       43.28      7.01 o 
   2   2  20      102.64      101.49      8.89 o 
   3   2  20      502.59      530.56     16.30 o 
   4   2  20       33.35       36.09      8.58 o 
   5   2  20      716.82      689.34     21.61 o 
   6   2  20      263.76      251.05     18.56 o 
   7   2  20      484.77      442.30     24.07 o 
   8   2  20       53.01       64.77     14.68 o 
   9   2  20      476.03      489.53     27.76 o 
  10   2  20       30.31       19.36     25.87 o 
  11   2  20        9.60       78.72     28.40 o 
  12   2  20       11.93       17.17     26.32 o 
   1   3  20      247.12      281.13     11.69 o 
   2   3  20      574.40      589.57     16.40 o 
   3   3  20      549.15      521.60     19.65 o 
   4   3  20      219.75      196.19     13.38 o 
   5   3  20      294.94      289.32     17.87 o 
   6   3  20       22.13       18.92     11.83 o 
   7   3  20        1.02       24.71     12.76 o 
   8   3  20      393.25      403.65     26.95 o 
   9   3  20        2.30       17.15     13.97 o 
  10   3  20      122.04      111.27     24.90 o 
  11   3  20       24.55       13.84     25.49 o 
  12   3  20        2.21       34.31     27.95 o 
   0   4  20      738.15      775.06     30.06 o 
   1   4  20      259.05      251.79     11.60 o 
   2   4  20        0.08       13.99      6.72 o 
   3   4  20       59.60       50.89     10.30 o 
   4   4  20       49.12       57.22     11.82 o 
   5   4  20       19.27       32.27     13.01 o 
   6   4  20        2.93       47.76     13.65 o 
   7   4  20      631.36      675.92     30.42 o 
   8   4  20        0.34       24.36     14.36 o 
   9   4  20       21.36       44.34     17.80 o 
  10   4  20        1.92       11.21     20.51 o 
  11   4  20       88.09      111.48     32.75 o 
   1   5  20     1794.67     1887.57     29.13 o 
   2   5  20      454.47      426.34     19.89 o 
   3   5  20      336.06      362.62     25.80 o 
   4   5  20      621.79      606.00     31.76 o 
   5   5  20      102.88      108.01     17.76 o 
   6   5  20       78.83       90.79     19.41 o 
   7   5  20      952.58      876.50     38.67 o 
   8   5  20       65.84       52.36     21.14 o 
   9   5  20       25.19       47.60     21.60 o 
  10   5  20      205.87      172.77     31.56 o 
  11   5  20       25.94       46.60     26.38 o 
   0   6  20      181.23      176.17     23.97 o 
   1   6  20       59.59       70.62     12.92 o 
   2   6  20      193.59      137.97     18.35 o 
   3   6  20        7.98       37.86     15.36 o 
   4   6  20     1927.64     1692.93     52.82 o 
   5   6  20      365.44      319.38     36.03 o 
   6   6  20      198.23      180.87     30.26 o 
   7   6  20        2.55       13.96     18.03 o 
   8   6  20      142.72       94.81     27.37 o 
   9   6  20       58.94       43.77     32.10 o 
  10   6  20       28.59       49.33     30.25 o 
   1   7  20      798.20      866.08     39.04 o 
   2   7  20       17.68       40.07     17.27 o 
   3   7  20      189.93      153.30     23.07 o 
   4   7  20      482.58      373.27     31.15 o 
   5   7  20       18.16       34.47     18.48 o 
   6   7  20      169.73      141.10     25.83 o 
   7   7  20       87.10       95.35     35.98 o 
   8   7  20      441.41      408.09     44.98 o 
   9   7  20        0.08       61.22     31.24 o 
  10   7  20       52.79       44.02     43.33 o 
   0   8  20       13.67        3.44     24.56 o 
   1   8  20      344.87      416.39     37.23 o 
   2   8  20      657.89      671.69     44.72 o 
   3   8  20      412.61      314.59     32.13 o 
   4   8  20      544.04      567.36     42.41 o 
   5   8  20        0.02       18.83     20.89 o 
   6   8  20       53.07       88.36     27.84 o 
   7   8  20       28.49       34.19     26.99 o 
   8   8  20      116.27       92.91     32.26 o 
   9   8  20       47.22       54.89     41.64 o 
   1   9  20        1.38       46.31     24.56 o 
   2   9  20       15.37       60.62     33.06 o 
   3   9  20        1.62       67.88     24.54 o 
   4   9  20      100.03       62.99     27.50 o 
   5   9  20        9.27       45.83     27.93 o 
   6   9  20       13.44       27.73     28.24 o 
   7   9  20        4.50       49.07     29.78 o 
   8   9  20       43.44       64.22     38.98 o 
   0  10  20        4.47       -6.52     46.48 o 
   1  10  20        1.51       -4.57     27.70 o 
   2  10  20       64.97       83.24     51.51 o 
   3  10  20        0.97       62.20     28.62 o 
   4  10  20        0.59       20.28     28.17 o 
   5  10  20       18.15       52.70     32.33 o 
   6  10  20        0.90        8.88     30.08 o 
   7  10  20        4.08       -6.62     34.49 o 
   1  11  20        0.25       32.66     38.78 o 
   2  11  20       72.85       87.63     41.78 o 
   3  11  20       24.99      -24.90     32.96 o 
   4  11  20      319.07      320.94     47.10 o 
   5  11  20       17.17       37.78     32.46 o 
   0  12  20      433.00      292.90     82.18 o 
   1   1  21     3767.89     3929.19     41.14 o 
   2   1  21      177.24      163.35     10.17 o 
   3   1  21     1231.85     1237.30     21.75 o 
   4   1  21      133.28      136.70     10.43 o 
   5   1  21      148.63      128.47     11.07 o 
   6   1  21     1051.45     1030.93     35.48 o 
   7   1  21      110.57      144.14     17.21 o 
   8   1  21     1198.62     1136.02     37.78 o 
   9   1  21     1757.71     1731.53     46.68 o 
  10   1  21      771.50      682.21     48.71 o 
  11   1  21        2.42       28.01     23.14 o 
  12   1  21      682.54      679.12     56.54 o 
   0   2  21        0.51       24.56      7.99 o 
   1   2  21     1397.82     1438.90     23.23 o 
   2   2  21      209.99      211.64     11.10 o 
   3   2  21      277.52      357.99     14.38 o 
   4   2  21      454.36      490.17     18.30 o 
   5   2  21      325.17      305.67     19.19 o 
   6   2  21       91.13       54.26     12.96 o 
   7   2  21        1.59       29.07     12.44 o 
   8   2  21      949.25     1026.39     35.84 o 
   9   2  21      245.49      262.87     23.91 o 
  10   2  21      252.67      217.03     45.10 o 
  11   2  21      165.94      117.18     32.04 o 
  12   2  21        0.96       46.89     38.08 o 
   1   3  21       19.17       23.60      6.63 o 
   2   3  21      136.81      167.23     11.68 o 
   3   3  21       18.52       34.96      8.57 o 
   4   3  21       67.01       53.06     10.31 o 
   5   3  21        0.82       13.49     10.08 o 
   6   3  21       59.37       73.25     14.09 o 
   7   3  21      384.74      340.17     25.64 o 
   8   3  21      403.81      360.66     35.73 o 
   9   3  21        5.06       12.40     14.95 o 
  10   3  21       13.37       31.68     22.96 o 
  11   3  21      160.58      187.17     36.06 o 
  12   3  21      282.45      322.45     45.47 o 
   0   4  21       53.92       64.72     11.29 o 
   1   4  21      174.43      144.20      9.98 o 
   2   4  21      133.27      124.57     10.97 o 
   3   4  21       25.81       40.82     10.22 o 
   4   4  21       15.46       32.58     10.27 o 
   5   4  21       78.69       64.49     14.61 o 
   6   4  21      663.69      627.59     30.14 o 
   7   4  21       32.93       31.30     13.80 o 
   8   4  21       21.16       27.02     14.60 o 
   9   4  21       62.47       56.71     20.71 o 
  10   4  21      405.49      370.21     41.84 o 
  11   4  21        1.84       23.45     25.56 o 
   1   5  21       62.49       68.96      9.11 o 
   2   5  21      164.24      158.98     15.37 o 
   3   5  21       30.12       42.84     14.33 o 
   4   5  21       16.70       -3.11     13.16 o 
   5   5  21      150.94      140.85     20.08 o 
   6   5  21      729.84      710.03     35.19 o 
   7   5  21      480.41      445.44     32.51 o 
   8   5  21        0.31       27.60     17.10 o 
   9   5  21       42.41       45.02     23.56 o 
  10   5  21      177.12      113.04     36.52 o 
  11   5  21        6.92       43.41     27.16 o 
   0   6  21     9722.01     9438.95    141.92 o 
   1   6  21      559.79      563.19     22.29 o 
   2   6  21     4714.10     4510.14     72.38 o 
   3   6  21     5893.25     5997.08    100.51 o 
   4   6  21      359.18      327.73     28.29 o 
   5   6  21      178.98      177.80     31.35 o 
   6   6  21     2759.07     2648.94     66.45 o 
   7   6  21      371.36      287.73     40.92 o 
   8   6  21      282.57      254.96     33.03 o 
   9   6  21       45.61       59.67     26.43 o 
  10   6  21       47.10      113.56     29.46 o 
   1   7  21        4.56        7.77     14.49 o 
   2   7  21     1121.62     1313.91     48.38 o 
   3   7  21      165.57      126.42     21.81 o 
   4   7  21      244.55      184.03     25.15 o 
   5   7  21      470.92      424.47     33.88 o 
   6   7  21      151.77      155.58     25.61 o 
   7   7  21      294.12      248.71     33.62 o 
   8   7  21      478.83      397.87     45.57 o 
   9   7  21       67.59       74.43     30.71 o 
  10   7  21       22.25       57.85     36.65 o 
   0   8  21      412.69      437.32     59.75 o 
   1   8  21       15.88       35.73     21.30 o 
   2   8  21      511.08      531.85     38.34 o 
   3   8  21       48.95       47.04     21.54 o 
   4   8  21       20.88       50.08     23.40 o 
   5   8  21      188.17      118.28     30.21 o 
   6   8  21       26.35       39.24     24.68 o 
   7   8  21        6.55       18.25     27.56 o 
   8   8  21       30.02       47.34     29.01 o 
   9   8  21       49.60       86.94     44.13 o 
   1   9  21        1.50       13.55     23.30 o 
   2   9  21        6.32        4.61     21.62 o 
   3   9  21       62.14       59.56     25.03 o 
   4   9  21       90.90      106.72     29.89 o 
   5   9  21        0.13       97.73     28.84 o 
   6   9  21        1.00       12.28     26.45 o 
   7   9  21      298.03      246.51     42.40 o 
   8   9  21       52.01      140.27     42.90 o 
   0  10  21      139.09       66.36     54.17 o 
   1  10  21        1.76       -3.50     35.94 o 
   2  10  21        0.90        9.66     34.33 o 
   3  10  21        0.40       88.32     32.64 o 
   4  10  21       89.38       69.67     29.56 o 
   5  10  21       34.76       42.02     32.34 o 
   6  10  21        0.32       56.67     32.93 o 
   1  11  21        6.84        2.29     37.93 o 
   2  11  21      323.27      309.42     64.65 o 
   3  11  21        8.26       16.25     33.63 o 
   4  11  21       47.25       54.50     33.32 o 
   0   0  22      120.47      118.44     21.51 o 
   1   0  22      488.38      562.82     22.59 o 
   2   0  22     1940.64     1884.74     38.50 o 
   3   0  22     4077.78     3844.02     61.15 o 
   4   0  22     5439.04     5381.31     74.07 o 
   5   0  22       32.79       26.10     11.03 o 
   6   0  22    19455.60    19106.56    219.11 o 
   7   0  22     1378.07     1354.45     55.57 o 
   8   0  22     1158.44     1137.39     69.21 o 
   9   0  22     1002.73      861.80     60.63 o 
  10   0  22     1381.79     1366.23     82.65 o 
  11   0  22       12.04       26.44     30.56 o 
  12   0  22      821.43      860.39     76.68 o 
   1   1  22     1126.65     1234.70     21.78 o 
   2   1  22      317.78      428.93     15.43 o 
   3   1  22      166.08      161.76     10.61 o 
   4   1  22        0.22        7.86      6.94 o 
   5   1  22      495.55      478.16     20.25 o 
   6   1  22     1696.11     1702.63     42.43 o 
   7   1  22      266.89      302.96     21.29 o 
   8   1  22     1115.62     1185.43     40.45 o 
   9   1  22        0.14       42.17     15.76 o 
  10   1  22      444.35      429.49     40.87 o 
  11   1  22       27.90       61.06     26.51 o 
  12   1  22      330.61      398.34     60.80 o 
   0   2  22     1841.28     1871.17     36.37 o 
   1   2  22       13.01       31.61      7.20 o 
   2   2  22      912.55      934.51     23.34 o 
   3   2  22        2.04       13.07      6.69 o 
   4   2  22      192.16      197.15     13.64 o 
   5   2  22      248.57      280.45     19.08 o 
   6   2  22      197.37      170.30     20.55 o 
   7   2  22      106.74       92.06     15.11 o 
   8   2  22     1396.34     1453.77     41.82 o 
   9   2  22       81.52       95.16     21.73 o 
  10   2  22      401.41      444.70     39.76 o 
  11   2  22       44.31       77.44     38.55 o 
  12   2  22       37.08       23.94     26.94 o 
   1   3  22      233.82      236.41     11.96 o 
   2   3  22       30.48       28.36      7.63 o 
   3   3  22      830.50      811.46     22.86 o 
   4   3  22      827.67      830.57     26.22 o 
   5   3  22      197.24      194.04     16.02 o 
   6   3  22      129.76       99.22     15.24 o 
   7   3  22       14.44       22.16     12.72 o 
   8   3  22       94.54       57.77     15.97 o 
   9   3  22      228.06      221.29     24.35 o 
  10   3  22       20.44       46.66     25.23 o 
  11   3  22       32.62       32.71     28.54 o 
  12   3  22       10.96       20.58     34.38 o 
   0   4  22      331.63      320.55     20.34 o 
   1   4  22       70.09       72.95      8.74 o 
   2   4  22      581.77      532.33     18.33 o 
   3   4  22        5.38       15.07      9.48 o 
   4   4  22       41.36       33.89     12.85 o 
   5   4  22      112.81       88.86     15.39 o 
   6   4  22     1366.22     1317.76     40.65 o 
   7   4  22       41.08       48.12     15.47 o 
   8   4  22       33.18       46.89     15.69 o 
   9   4  22       88.19       82.71     22.59 o 
  10   4  22      124.84       97.33     26.73 o 
  11   4  22       20.79       67.40     29.87 o 
   1   5  22      368.22      362.95     15.03 o 
   2   5  22        0.63       33.88     10.46 o 
   3   5  22      101.11       67.54     14.65 o 
   4   5  22       38.66       27.98     14.22 o 
   5   5  22       28.18       36.36     15.48 o 
   6   5  22      564.86      478.78     30.51 o 
   7   5  22       21.22       11.29     14.89 o 
   8   5  22      398.61      389.06     30.42 o 
   9   5  22       54.49       79.39     24.99 o 
  10   5  22       60.50       55.36     28.72 o 
  11   5  22       28.57       63.86     27.89 o 
   0   6  22    17411.47    17787.50    211.85 o 
   1   6  22       80.24       91.18     14.79 o 
   2   6  22      220.59      249.66     22.38 o 
   3   6  22       47.89       57.70     20.08 o 
   4   6  22     2230.58     2073.33     54.82 o 
   5   6  22      282.12      292.41     29.37 o 
   6   6  22     1679.47     1665.47     56.82 o 
   7   6  22       26.58       36.93     19.35 o 
   8   6  22      262.92      290.06     34.42 o 
   9   6  22        2.49        4.30     23.34 o 
  10   6  22      871.62     1061.29     63.56 o 
   1   7  22        0.02       36.26     15.83 o 
   2   7  22     1144.04     1171.49     46.22 o 
   3   7  22      481.33      504.82     38.37 o 
   4   7  22      296.05      301.59     39.11 o 
   5   7  22       19.81       48.19     19.89 o 
   6   7  22      567.30      438.71     36.23 o 
   7   7  22      187.80      184.37     31.54 o 
   8   7  22       22.54       66.80     28.26 o 
   9   7  22      205.89      196.82     38.86 o 
  10   7  22       59.58       37.13     32.66 o 
   0   8  22      448.94      411.34     56.40 o 
   1   8  22      134.76      153.43     27.32 o 
   2   8  22     1020.74      938.66     48.90 o 
   3   8  22        2.11       -4.76     25.62 o 
   4   8  22       14.41       15.19     20.51 o 
   5   8  22       73.65       69.03     24.65 o 
   6   8  22       69.48       44.25     30.68 o 
   7   8  22      125.03      105.74     31.05 o 
   8   8  22      508.25      604.34     66.85 o 
   9   8  22        3.25       28.81     39.49 o 
   1   9  22        0.01       54.50     28.68 o 
   2   9  22       34.54       50.07     23.70 o 
   3   9  22       82.80      101.58     29.81 o 
   4   9  22       21.97       64.39     27.71 o 
   5   9  22        0.62       24.02     27.31 o 
   6   9  22       60.89       96.24     36.81 o 
   7   9  22       20.94       24.11     29.83 o 
   8   9  22      213.99      254.02     48.61 o 
   0  10  22      164.63       46.90     79.40 o 
   1  10  22        2.56       22.09     32.75 o 
   2  10  22       39.76       17.42     30.23 o 
   3  10  22        4.54        7.08     28.18 o 
   4  10  22       48.25       98.22     32.61 o 
   5  10  22        9.43       49.49     29.98 o 
   6  10  22      117.77      196.02     48.15 o 
   1  11  22        0.76       34.75     40.17 o 
   2  11  22      139.74      119.58     46.28 o 
   3  11  22        1.10       63.99     36.49 o 
   4  11  22      198.04      220.91     44.58 o 
   1   1  23      393.62      494.20     15.88 o 
   2   1  23      285.03      263.77     15.98 o 
   3   1  23      228.43      213.78     12.02 o 
   4   1  23        6.94       19.48      7.46 o 
   5   1  23      102.87      115.80     14.41 o 
   6   1  23       56.56       62.98     15.91 o 
   7   1  23      721.72      783.27     30.25 o 
   8   1  23      971.44      878.32     47.27 o 
   9   1  23     2452.03     2448.31     57.15 o 
  10   1  23       46.72       41.36     22.08 o 
  11   1  23      178.08      206.82     33.58 o 
  12   1  23       61.15       89.01     53.13 o 
   0   2  23       92.94       65.74     11.65 o 
   1   2  23      172.36      147.17     10.05 o 
   2   2  23       38.02       42.33      7.44 o 
   3   2  23      124.97      119.91     11.81 o 
   4   2  23       72.70       64.86     11.85 o 
   5   2  23     1299.02     1322.91     35.04 o 
   6   2  23       40.05       35.83     12.30 o 
   7   2  23     1217.51     1178.17     36.91 o 
   8   2  23      186.38      165.00     19.50 o 
   9   2  23      386.65      386.53     27.72 o 
  10   2  23        0.28       13.44     22.11 o 
  11   2  23        2.04        9.34     29.26 o 
  12   2  23      122.73      143.83     35.36 o 
   1   3  23      434.81      456.94     15.84 o 
   2   3  23      118.32      121.72     10.22 o 
   3   3  23       17.18       21.46      8.74 o 
   4   3  23       35.28       51.74     11.45 o 
   5   3  23      247.23      245.49     21.16 o 
   6   3  23       40.43       28.07     12.27 o 
   7   3  23      167.90      200.51     22.82 o 
   8   3  23      118.69      106.02     19.36 o 
   9   3  23       14.85       23.65     16.08 o 
  10   3  23       39.28       55.63     25.33 o 
  11   3  23      140.35      116.06     31.61 o 
   0   4  23      367.61      367.96     21.51 o 
   1   4  23      185.11      187.14     11.49 o 
   2   4  23       30.06       39.54      8.76 o 
   3   4  23        7.49       12.21      9.98 o 
   4   4  23       95.76       93.16     15.37 o 
   5   4  23      861.60      780.48     32.50 o 
   6   4  23        3.92       41.70     14.63 o 
   7   4  23      238.32      211.07     21.71 o 
   8   4  23        0.84       41.15     15.63 o 
   9   4  23       16.68       40.66     20.66 o 
  10   4  23      128.63      103.89     29.04 o 
  11   4  23      287.37      299.80     41.83 o 
   1   5  23     1311.61     1297.46     30.97 o 
   2   5  23      340.09      304.30     18.00 o 
   3   5  23      195.13      183.58     19.08 o 
   4   5  23        5.14        5.07     12.15 o 
   5   5  23      253.24      199.41     21.05 o 
   6   5  23      468.12      364.33     32.21 o 
   7   5  23       44.60       34.06     15.93 o 
   8   5  23       34.97       71.40     19.01 o 
   9   5  23       93.80       59.70     25.00 o 
  10   5  23       95.92       90.05     29.17 o 
  11   5  23        6.97       22.39     25.49 o 
   0   6  23      194.67      239.67     23.10 o 
   1   6  23      222.57      216.31     18.67 o 
   2   6  23     3677.64     3644.88     65.18 o 
   3   6  23     8773.33     8237.67    116.31 o 
   4   6  23       13.67       52.75     17.49 o 
   5   6  23        4.26       22.24     17.96 o 
   6   6  23        0.00       46.37     17.87 o 
   7   6  23      341.41      269.42     29.30 o 
   8   6  23        2.51       26.36     21.54 o 
   9   6  23      817.28      989.55     59.51 o 
  10   6  23        0.97       69.20     27.95 o 
   1   7  23      165.01      147.68     26.37 o 
   2   7  23      752.00      714.51     41.76 o 
   3   7  23      967.01      915.18     43.92 o 
   4   7  23       78.54      109.14     29.62 o 
   5   7  23      443.89      360.87     39.54 o 
   6   7  23       68.59       73.86     24.21 o 
   7   7  23       60.12       59.00     24.48 o 
   8   7  23       85.12      119.79     30.63 o 
   9   7  23      527.78      546.00     62.35 o 
   0   8  23      520.82      561.43     65.63 o 
   1   8  23      505.51      413.67     38.03 o 
   2   8  23       17.22       60.52     22.20 o 
   3   8  23        0.12       24.08     20.57 o 
   4   8  23        1.35      -14.10     19.21 o 
   5   8  23      183.01      178.59     27.86 o 
   6   8  23        0.51       26.41     23.70 o 
   7   8  23       99.50       63.56     29.80 o 
   8   8  23       14.86        5.38     28.64 o 
   1   9  23       20.00       44.79     29.30 o 
   2   9  23       34.71       58.19     24.21 o 
   3   9  23      149.03      124.25     30.05 o 
   4   9  23        0.08       51.90     27.95 o 
   5   9  23      124.66       63.20     35.10 o 
   6   9  23       23.66       62.16     30.25 o 
   7   9  23      104.23      103.63     36.91 o 
   0  10  23        8.12      -30.30     64.65 o 
   1  10  23       47.63       48.00     32.70 o 
   2  10  23        3.50       32.74     35.76 o 
   3  10  23        0.07        1.78     28.27 o 
   4  10  23        0.03       42.90     30.43 o 
   5  10  23       21.78       54.00     32.69 o 
   6  10  23       30.19       69.36     33.68 o 
   1  11  23       59.22      153.43     50.36 o 
   2  11  23       41.71       48.86     44.18 o 
   3  11  23        1.14       61.34     34.74 o 
   4  11  23       33.94       64.06     34.79 o 
   0   0  24     2660.90     2655.11     65.84 o 
   1   0  24     6982.71     6461.17    111.41 o 
   2   0  24     1547.32     1486.62     34.86 o 
   3   0  24      403.68      366.33     26.83 o 
   4   0  24       48.79       37.93     11.92 o 
   5   0  24      897.25      879.87     35.61 o 
   6   0  24      395.80      330.44     31.85 o 
   7   0  24     2688.81     2478.12     72.45 o 
   8   0  24       35.16       32.17     20.66 o 
   9   0  24      918.44      964.48     53.81 o 
  10   0  24       74.98       46.13     31.31 o 
  11   0  24      144.17       80.50     37.17 o 
  12   0  24     1948.79     1688.88    103.28 o 
   1   1  24     8158.67     8058.83     70.01 o 
   2   1  24      242.56      249.39     12.75 o 
   3   1  24       27.17       53.67      8.51 o 
   4   1  24      300.05      267.61     13.78 o 
   5   1  24      134.00      185.14     16.57 o 
   6   1  24       22.61       28.55     11.31 o 
   7   1  24      505.47      499.89     26.81 o 
   8   1  24      300.39      280.77     23.75 o 
   9   1  24       39.88       71.65     22.79 o 
  10   1  24        3.39       28.71     24.02 o 
  11   1  24      141.83      173.79     32.97 o 
  12   1  24       44.91       19.53     28.41 o 
   0   2  24      145.88      168.38     21.34 o 
   1   2  24      183.79      208.06     11.78 o 
   2   2  24      231.23      207.37     12.10 o 
   3   2  24      287.99      275.06     13.25 o 
   4   2  24       33.60       19.57      9.36 o 
   5   2  24      292.86      236.68     18.16 o 
   6   2  24      232.06      217.18     18.90 o 
   7   2  24      329.80      340.19     22.93 o 
   8   2  24      346.10      363.82     25.04 o 
   9   2  24      216.06      214.44     23.83 o 
  10   2  24       50.25       65.01     31.38 o 
  11   2  24      112.24      114.17     47.47 o 
  12   2  24        3.14       18.84     28.85 o 
   1   3  24      532.38      540.48     17.23 o 
   2   3  24       31.35       40.92      8.50 o 
   3   3  24       20.01       27.92      9.56 o 
   4   3  24       93.38       68.67     12.35 o 
   5   3  24     1375.99     1405.58     35.33 o 
   6   3  24       12.24       26.29     12.88 o 
   7   3  24       53.62       41.34     14.09 o 
   8   3  24      307.48      281.93     25.21 o 
   9   3  24      225.22      227.62     28.18 o 
  10   3  24       18.64       63.98     27.02 o 
  11   3  24        0.41       51.16     28.86 o 
   0   4  24      477.68      502.93     24.43 o 
   1   4  24       78.34       80.11      9.23 o 
   2   4  24        2.30       25.52      9.06 o 
   3   4  24        3.89        0.64      9.66 o 
   4   4  24       79.48       79.27     14.02 o 
   5   4  24      102.44      118.75     18.21 o 
   6   4  24      158.22      150.80     19.34 o 
   7   4  24       47.68       15.85     14.42 o 
   8   4  24       81.68      111.80     18.25 o 
   9   4  24       82.19       73.57     23.51 o 
  10   4  24       32.96        1.45     23.27 o 
  11   4  24       76.56      133.51     32.70 o 
   1   5  24     2065.60     1989.54     32.85 o 
   2   5  24      958.17      913.93     29.15 o 
   3   5  24       44.12       56.27     14.54 o 
   4   5  24      345.41      317.50     23.61 o 
   5   5  24      180.05      157.12     19.89 o 
   6   5  24      305.61      173.13     23.47 o 
   7   5  24       77.71       79.21     18.88 o 
   8   5  24        0.13       24.78     18.47 o 
   9   5  24        0.06       12.00     21.11 o 
  10   5  24       32.48       41.09     26.10 o 
   0   6  24     1153.04     1255.49     38.89 o 
   1   6  24       40.16       72.71     14.09 o 
   2   6  24        7.08       27.31     13.03 o 
   3   6  24       80.24      114.23     23.56 o 
   4   6  24      229.35      208.13     23.52 o 
   5   6  24      687.71      600.16     35.94 o 
   6   6  24       81.94       68.37     19.28 o 
   7   6  24      223.24      221.80     29.48 o 
   8   6  24      171.81       99.98     27.68 o 
   9   6  24      257.21      186.71     33.17 o 
  10   6  24       55.31       43.23     27.25 o 
   1   7  24     1703.31     1658.02     58.25 o 
   2   7  24      115.47      126.53     25.33 o 
   3   7  24      414.68      497.27     35.29 o 
   4   7  24        4.56       25.44     18.16 o 
   5   7  24      136.97      178.49     26.83 o 
   6   7  24      365.90      315.72     45.05 o 
   7   7  24      379.13      358.50     54.38 o 
   8   7  24      561.76      564.14     67.21 o 
   9   7  24        4.30       24.56     27.07 o 
   0   8  24       78.54      112.18     43.23 o 
   1   8  24       13.14       30.97     21.83 o 
   2   8  24       65.05       87.53     25.74 o 
   3   8  24       43.97       72.76     24.51 o 
   4   8  24       91.53       90.79     24.50 o 
   5   8  24       16.19       13.25     21.16 o 
   6   8  24      102.86       29.02     25.65 o 
   7   8  24       78.25      116.96     32.17 o 
   8   8  24       10.38       13.78     26.67 o 
   1   9  24       14.57       -3.49     28.85 o 
   2   9  24       17.36       29.15     22.69 o 
   3   9  24       77.11       82.87     26.85 o 
   4   9  24       84.24       62.08     30.07 o 
   5   9  24        0.49      -21.40     24.70 o 
   6   9  24        5.89       47.51     31.81 o 
   7   9  24        2.44       13.97     29.41 o 
   0  10  24       18.41       98.74    118.33 o 
   1  10  24        1.17      112.16     41.81 o 
   2  10  24       11.51       48.59     32.38 o 
   3  10  24        0.51       52.26     30.65 o 
   4  10  24       27.27        4.72     28.68 o 
   5  10  24        5.40       71.62     33.55 o 
   6  10  24       36.05       69.94     32.71 o 
   1  11  24      328.74      362.55     61.67 o 
   2  11  24      307.76      213.17     58.47 o 
   3  11  24       99.88      133.41     54.68 o 
   1   1  25       93.26      147.79     11.09 o 
   2   1  25       44.15       41.14      7.87 o 
   3   1  25     3129.70     3069.63     37.65 o 
   4   1  25     2040.74     2057.58     33.15 o 
   5   1  25      932.00      906.91     33.41 o 
   6   1  25     1065.96     1068.73     33.62 o 
   7   1  25      923.74      917.90     38.70 o 
   8   1  25       42.62       67.57     16.38 o 
   9   1  25       78.05       89.88     19.57 o 
  10   1  25      489.25      467.12     42.96 o 
  11   1  25      206.32      175.82     34.17 o 
  12   1  25       45.90       23.37     27.44 o 
   0   2  25       16.72       22.81     10.76 o 
   1   2  25     1455.91     1526.12     26.78 o 
   2   2  25        0.21       14.80      6.89 o 
   3   2  25       36.89       37.42      8.30 o 
   4   2  25      335.43      252.67     22.17 o 
   5   2  25        4.11       26.89     11.27 o 
   6   2  25     4162.85     4016.03     66.03 o 
   7   2  25      341.95      415.84     25.14 o 
   8   2  25      214.03      241.94     21.58 o 
   9   2  25       45.66       72.36     23.58 o 
  10   2  25        0.06       19.43     21.87 o 
  11   2  25        2.80       49.20     28.90 o 
   1   3  25       62.47       67.01      9.15 o 
   2   3  25        9.78       21.56      7.86 o 
   3   3  25        9.16       22.60      9.75 o 
   4   3  25       11.22       19.92     11.20 o 
   5   3  25       64.25       77.58     19.13 o 
   6   3  25       50.35       36.70     13.80 o 
   7   3  25      227.37      186.66     19.75 o 
   8   3  25        0.60       -1.04     14.02 o 
   9   3  25       14.98       17.71     20.67 o 
  10   3  25        7.64       -2.43     25.70 o 
  11   3  25       91.66       55.19     28.10 o 
   0   4  25     2549.35     2561.63     48.99 o 
   1   4  25     1092.41     1066.87     24.90 o 
   2   4  25       21.36       21.61      9.96 o 
   3   4  25       56.47       49.06     12.11 o 
   4   4  25        1.32       19.45     13.13 o 
   5   4  25        7.69        8.77     13.11 o 
   6   4  25     1368.16     1296.72     48.58 o 
   7   4  25       16.08       43.10     15.60 o 
   8   4  25      264.90      341.07     27.88 o 
   9   4  25       16.20       -3.02     25.34 o 
  10   4  25      152.71      132.40     44.16 o 
  11   4  25      207.32      195.90     38.07 o 
   1   5  25     8149.76     7944.23     76.33 o 
   2   5  25     3279.50     3091.31     53.39 o 
   3   5  25      354.23      345.89     24.12 o 
   4   5  25        3.24       10.74     13.12 o 
   5   5  25        6.29       12.20     14.09 o 
   6   5  25        0.95       10.08     14.59 o 
   7   5  25        5.37       33.87     16.11 o 
   8   5  25      373.03      333.07     33.97 o 
   9   5  25      133.23      107.45     29.18 o 
  10   5  25      116.05      144.87     30.84 o 
   0   6  25      387.15      483.42     46.86 o 
   1   6  25     1188.60     1194.37     35.61 o 
   2   6  25     2387.12     2212.60     60.12 o 
   3   6  25      148.01       99.31     18.50 o 
   4   6  25       22.43       19.39     14.34 o 
   5   6  25       58.68       81.78     17.49 o 
   6   6  25      302.65      268.28     29.17 o 
   7   6  25      176.65      104.21     22.17 o 
   8   6  25      647.56      533.69     40.62 o 
   9   6  25        7.49       53.68     25.88 o 
  10   6  25       19.33       21.70     26.08 o 
   1   7  25      281.40      298.84     27.16 o 
   2   7  25      109.24      126.07     22.64 o 
   3   7  25     1077.59     1015.52     79.48 o 
   4   7  25      201.43      195.34     26.27 o 
   5   7  25        1.36       54.60     20.83 o 
   6   7  25      120.32      116.31     24.61 o 
   7   7  25       82.17      121.65     28.03 o 
   8   7  25      614.15      589.71     46.88 o 
   9   7  25      147.67      126.71     33.26 o 
   0   8  25     2182.25     2267.06     99.46 o 
   1   8  25       43.65       20.31     21.58 o 
   2   8  25        7.30       22.89     22.75 o 
   3   8  25        2.29       26.42     21.29 o 
   4   8  25        0.18       64.66     22.74 o 
   5   8  25      438.80      376.18     38.41 o 
   6   8  25      134.36      129.61     30.85 o 
   7   8  25      232.51      222.10     36.98 o 
   8   8  25       79.97       78.72     30.51 o 
   1   9  25      165.99      139.62     38.22 o 
   2   9  25       84.09       69.04     26.38 o 
   3   9  25       83.64       91.68     27.87 o 
   4   9  25        1.30       66.42     31.05 o 
   5   9  25        0.49       29.49     26.58 o 
   6   9  25      173.90      182.29     38.94 o 
   7   9  25       45.29       34.33     31.02 o 
   0  10  25       54.31      103.94    118.86 o 
   1  10  25        1.67       17.21     35.38 o 
   2  10  25       37.66       45.22     37.45 o 
   3  10  25        0.50       83.66     33.33 o 
   4  10  25        6.29       15.41     40.54 o 
   5  10  25      100.16       81.05     35.98 o 
   1  11  25       13.96      145.44     49.22 o 
   2  11  25       84.51      158.05     51.25 o 
   3  11  25      165.48      258.53     58.42 o 
   0   0  26     1001.78     1034.84     49.08 o 
   1   0  26     1198.48     1260.10     36.07 o 
   2   0  26     1630.98     1623.94     37.82 o 
   3   0  26      222.19      197.21     18.64 o 
   4   0  26       31.74       25.93     13.58 o 
   5   0  26        0.94       22.17     13.31 o 
   6   0  26     1605.33     1757.61     64.54 o 
   7   0  26        1.63        5.10     17.93 o 
   8   0  26     2537.07     2543.61     83.67 o 
   9   0  26        7.03      -18.90     20.41 o 
  10   0  26        2.00      -43.34     43.67 o 
  11   0  26      921.06      941.91     79.59 o 
   1   1  26       20.94       48.68      8.19 o 
   2   1  26        7.05       18.00      7.37 o 
   3   1  26     1999.78     2038.88     31.05 o 
   4   1  26     1575.07     1503.81     31.78 o 
   5   1  26      731.70      699.25     27.96 o 
   6   1  26      605.50      556.20     28.29 o 
   7   1  26      532.29      543.47     31.21 o 
   8   1  26     2001.24     1977.37     52.33 o 
   9   1  26      213.21      210.80     24.34 o 
  10   1  26      188.61      188.51     32.66 o 
  11   1  26        6.52       56.71     25.61 o 
   0   2  26     2405.72     2312.07     47.89 o 
   1   2  26      138.67      136.67     11.08 o 
   2   2  26       66.61       58.56      9.05 o 
   3   2  26       49.85       61.79     10.10 o 
   4   2  26      817.90      798.70     40.66 o 
   5   2  26      695.90      727.63     27.58 o 
   6   2  26       95.84       76.72     15.31 o 
   7   2  26     2642.07     2604.35     51.89 o 
   8   2  26      260.44      287.96     26.16 o 
   9   2  26        7.35       14.90     20.26 o 
  10   2  26       38.00       73.74     28.50 o 
  11   2  26       49.33       52.17     28.92 o 
   1   3  26       40.61       61.21      9.14 o 
   2   3  26       75.91       66.80      9.91 o 
   3   3  26       32.34       37.58     10.72 o 
   4   3  26       16.79       37.71     12.00 o 
   5   3  26      130.01      135.13     17.03 o 
   6   3  26      566.93      587.48     29.73 o 
   7   3  26        6.90       39.75     13.92 o 
   8   3  26        0.62       16.75     14.49 o 
   9   3  26       47.74       67.59     25.61 o 
  10   3  26       20.04       67.86     31.45 o 
  11   3  26        5.27       71.16     30.54 o 
   0   4  26       31.12       66.75     13.71 o 
   1   4  26      351.46      338.55     16.31 o 
   2   4  26       25.49       15.89     10.19 o 
   3   4  26      616.66      556.90     24.93 o 
   4   4  26      582.33      514.28     27.68 o 
   5   4  26      136.80      104.50     17.16 o 
   6   4  26        9.81       14.53     14.03 o 
   7   4  26      653.81      610.17     33.51 o 
   8   4  26       17.57       34.47     16.07 o 
   9   4  26       15.76       35.62     22.54 o 
  10   4  26       17.94       43.59     27.19 o 
  11   4  26       54.75       61.37     29.54 o 
   1   5  26     1220.35     1312.07     28.59 o 
   2   5  26     2707.71     2703.72     56.45 o 
   3   5  26      613.90      628.41     33.99 o 
   4   5  26       37.97       29.75     14.16 o 
   5   5  26      826.67      605.59     32.46 o 
   6   5  26       96.48       71.94     19.93 o 
   7   5  26       44.15       49.09     17.92 o 
   8   5  26        4.10       31.68     20.42 o 
   9   5  26       83.42       87.66     27.86 o 
  10   5  26        0.05       24.94     25.80 o 
   0   6  26     3315.71     3145.80     80.04 o 
   1   6  26        2.53       25.80     12.84 o 
   2   6  26      266.85      319.35     27.75 o 
   3   6  26      240.28      282.49     23.80 o 
   4   6  26       34.18       39.43     17.03 o 
   5   6  26       92.54       94.75     18.38 o 
   6   6  26      198.70      148.33     27.17 o 
   7   6  26       69.85       70.04     23.79 o 
   8   6  26        4.18        0.96     21.01 o 
   9   6  26       99.01      134.51     31.46 o 
  10   6  26      198.14      110.40     31.68 o 
   1   7  26      192.21      214.39     23.17 o 
   2   7  26      705.13      719.75     41.50 o 
   3   7  26      403.73      332.99     27.60 o 
   4   7  26      357.83      338.74     31.18 o 
   5   7  26     1762.04     1651.23     61.79 o 
   6   7  26       43.06       90.76     21.82 o 
   7   7  26        1.61        7.35     20.50 o 
   8   7  26      671.73      688.46     49.83 o 
   9   7  26       72.28      111.95     30.15 o 
   0   8  26      250.31      323.49     74.70 o 
   1   8  26      148.12      127.59     30.36 o 
   2   8  26      140.57      146.93     32.03 o 
   3   8  26      107.39       43.72     34.39 o 
   4   8  26      109.99      150.72     30.56 o 
   5   8  26       97.50       66.51     24.49 o 
   6   8  26      106.13      110.20     30.08 o 
   7   8  26      298.70      359.64     43.10 o 
   8   8  26        2.90       36.25     26.01 o 
   1   9  26       31.50      120.68     35.76 o 
   2   9  26       22.56       15.49     24.18 o 
   3   9  26        8.64       25.50     25.93 o 
   4   9  26       22.97       46.96     26.90 o 
   5   9  26      146.87      170.33     36.60 o 
   6   9  26       33.55       29.30     29.29 o 
   7   9  26       64.94       57.96     31.05 o 
   0  10  26      252.19      250.41     77.91 o 
   1  10  26       17.18       42.01     41.59 o 
   2  10  26        9.39        9.69     56.82 o 
   3  10  26       19.80       47.46     32.55 o 
   4  10  26       40.98       49.34     34.22 o 
   5  10  26       44.39       90.54     36.59 o 
   1  11  26      176.78      153.04     50.72 o 
   2  11  26      469.67      522.89     74.82 o 
   1   1  27     1878.18     1861.78     29.60 o 
   2   1  27       45.20       63.05      9.40 o 
   3   1  27       18.30       35.13      8.98 o 
   4   1  27     1581.19     1609.39     33.22 o 
   5   1  27      698.53      743.38     29.38 o 
   6   1  27      157.19      130.84     16.51 o 
   7   1  27      120.56      136.95     19.31 o 
   8   1  27      538.75      492.70     31.27 o 
   9   1  27      172.93      126.38     28.61 o 
  10   1  27        0.14       58.75     26.45 o 
  11   1  27       22.85       20.58     27.04 o 
   0   2  27      313.11      316.08     22.34 o 
   1   2  27      759.58      889.60     23.56 o 
   2   2  27       62.42       85.41      9.99 o 
   3   2  27      466.92      463.10     19.21 o 
   4   2  27       37.39       59.17     12.33 o 
   5   2  27      346.67      321.03     20.33 o 
   6   2  27      125.52       94.86     16.41 o 
   7   2  27      516.07      504.22     32.02 o 
   8   2  27        2.66       27.25     15.87 o 
   9   2  27      144.28       71.84     25.85 o 
  10   2  27       16.08       65.75     26.54 o 
  11   2  27       27.70       56.69     34.21 o 
   1   3  27      172.53      186.62     14.21 o 
   2   3  27      108.90      120.08     12.44 o 
   3   3  27       26.58       26.47     11.17 o 
   4   3  27      231.46      225.23     18.37 o 
   5   3  27      246.70      244.10     20.95 o 
   6   3  27      914.10      937.15     36.42 o 
   7   3  27      804.26      778.84     34.53 o 
   8   3  27      120.83      118.68     19.12 o 
   9   3  27       81.87       68.90     28.91 o 
  10   3  27      120.51      132.20     31.79 o 
  11   3  27      273.78      304.11     43.30 o 
   0   4  27     3109.70     2961.98     54.81 o 
   1   4  27       44.63       52.89     10.99 o 
   2   4  27       18.30       13.58     11.05 o 
   3   4  27        2.04       11.98     12.29 o 
   4   4  27      831.48      651.31     30.66 o 
   5   4  27        8.07       56.06     14.73 o 
   6   4  27      177.99      149.32     19.07 o 
   7   4  27      258.41      200.86     22.60 o 
   8   4  27       12.35       45.92     18.26 o 
   9   4  27        2.17       -4.80     20.78 o 
  10   4  27       54.66       75.66     30.57 o 
   1   5  27      323.56      341.06     24.65 o 
   2   5  27       71.78       62.72     14.51 o 
   3   5  27        1.70       16.85     13.02 o 
   4   5  27        5.18       12.48     13.99 o 
   5   5  27      934.72      786.92     40.58 o 
   6   5  27        1.17       28.60     16.34 o 
   7   5  27       28.81       36.07     16.55 o 
   8   5  27        0.00       27.38     20.78 o 
   9   5  27       61.83       75.72     27.64 o 
  10   5  27       95.93       89.93     29.84 o 
   0   6  27     1045.78     1172.36     52.07 o 
   1   6  27        6.46       24.10     13.68 o 
   2   6  27       39.96       91.44     18.58 o 
   3   6  27      679.46      549.43     31.01 o 
   4   6  27      411.25      353.00     26.56 o 
   5   6  27      336.50      319.21     27.12 o 
   6   6  27       29.44       33.63     17.70 o 
   7   6  27      469.77      443.17     36.98 o 
   8   6  27       77.24       71.97     26.74 o 
   9   6  27      118.31       99.59     26.59 o 
   1   7  27        0.30       21.06     16.86 o 
   2   7  27      726.43      737.87     35.67 o 
   3   7  27      253.31      231.26     24.85 o 
   4   7  27      714.61      739.00     38.75 o 
   5   7  27     1715.31     1652.09     60.61 o 
   6   7  27       26.34       76.70     22.37 o 
   7   7  27      732.72      704.88     46.82 o 
   8   7  27        0.41       43.82     25.96 o 
   9   7  27        1.72       -5.01     25.06 o 
   0   8  27       51.54       99.01     51.27 o 
   1   8  27      264.01      248.07     38.48 o 
   2   8  27       29.81       60.25     21.85 o 
   3   8  27      161.23      140.87     27.25 o 
   4   8  27      352.51      303.81     33.18 o 
   5   8  27       42.38       87.57     24.32 o 
   6   8  27        0.16       17.26     25.50 o 
   7   8  27       34.22       33.57     25.58 o 
   8   8  27      162.23      177.16     39.95 o 
   1   9  27      170.17      152.94     47.05 o 
   2   9  27      352.38      411.13     47.35 o 
   3   9  27        1.82       -8.30     24.44 o 
   4   9  27        7.44       40.72     30.13 o 
   5   9  27       10.17       12.74     28.77 o 
   6   9  27       79.88      138.31     40.27 o 
   0  10  27        4.80       39.36     55.25 o 
   1  10  27       48.48      -39.86     33.82 o 
   2  10  27        1.28       12.66     39.73 o 
   3  10  27      255.20      220.83     42.10 o 
   4  10  27       19.24       50.86     36.34 o 
   5  10  27      315.51      460.02     52.47 o 
   1  11  27        0.53      129.37     69.52 o 
   2  11  27       44.98      -19.17     63.79 o 
   0   0  28       40.31       13.30     17.38 o 
   1   0  28       16.77       29.52     12.65 o 
   2   0  28     1030.68     1111.24     34.38 o 
   3   0  28     1702.93     1736.17     44.55 o 
   4   0  28      541.92      556.39     32.77 o 
   5   0  28     1066.27     1080.67     46.91 o 
   6   0  28       14.56       -6.59     20.33 o 
   7   0  28      954.46     1022.75     84.59 o 
   8   0  28        2.11       40.58     24.49 o 
   9   0  28      180.95      158.72     45.85 o 
  10   0  28      677.14      626.96     75.40 o 
  11   0  28      123.36      178.66     59.65 o 
   1   1  28      495.76      533.98     19.19 o 
   2   1  28      229.96      213.21     13.31 o 
   3   1  28      103.06       85.02     11.01 o 
   4   1  28       27.29       55.95     11.23 o 
   5   1  28     1340.86     1359.79     43.52 o 
   6   1  28      609.86      587.41     29.22 o 
   7   1  28        1.76       12.18     16.61 o 
   8   1  28       54.58       69.54     18.83 o 
   9   1  28      288.45      338.91     38.06 o 
  10   1  28      206.44      240.96     49.40 o 
  11   1  28      111.94       59.18     34.68 o 
   0   2  28     1960.07     1943.75     45.08 o 
   1   2  28     3918.21     3846.60     49.60 o 
   2   2  28      559.18      545.47     20.08 o 
   3   2  28      139.26      138.75     13.60 o 
   4   2  28      823.12      840.36     29.35 o 
   5   2  28     1412.80     1486.01     38.82 o 
   6   2  28      190.51      204.21     20.13 o 
   7   2  28       54.87       52.54     15.58 o 
   8   2  28      780.15      814.79     41.57 o 
   9   2  28       14.48       -0.86     22.08 o 
  10   2  28        1.62       27.39     24.72 o 
  11   2  28       42.82      113.63     32.48 o 
   1   3  28     1112.17     1069.85     25.85 o 
   2   3  28      115.04       90.63     11.68 o 
   3   3  28        0.03       11.72     10.84 o 
   4   3  28      135.49      118.48     15.47 o 
   5   3  28       16.14       20.20     13.58 o 
   6   3  28      554.34      505.30     35.49 o 
   7   3  28      709.40      640.84     32.18 o 
   8   3  28      266.53      237.67     24.41 o 
   9   3  28       10.74       18.89     22.76 o 
  10   3  28       33.87       93.79     29.95 o 
  11   3  28       13.75       -6.86     27.39 o 
   0   4  28     1163.45     1295.84     45.75 o 
   1   4  28     7490.67     7314.50     77.86 o 
   2   4  28       13.36       28.63     11.18 o 
   3   4  28      317.37      307.67     22.55 o 
   4   4  28      231.70      156.88     21.04 o 
   5   4  28      161.69      161.81     19.58 o 
   6   4  28      350.89      301.04     25.19 o 
   7   4  28      539.61      584.67     33.67 o 
   8   4  28      103.34       51.66     20.69 o 
   9   4  28       75.42      102.96     28.92 o 
  10   4  28        3.62       19.28     32.41 o 
   1   5  28     1623.22     1572.66     41.30 o 
   2   5  28       40.75       35.33     13.98 o 
   3   5  28       47.78       38.34     15.15 o 
   4   5  28      138.17      122.65     19.00 o 
   5   5  28      143.66       91.35     18.22 o 
   6   5  28        9.81       26.20     16.01 o 
   7   5  28       64.44       44.46     18.99 o 
   8   5  28       10.86       23.95     21.88 o 
   9   5  28      234.61      235.16     33.86 o 
  10   5  28        4.03       29.87     27.21 o 
   0   6  28      153.04      123.40     25.82 o 
   1   6  28      171.33      166.08     18.80 o 
   2   6  28       99.45      105.86     17.04 o 
   3   6  28      134.77      118.64     19.60 o 
   4   6  28       15.37       29.16     16.49 o 
   5   6  28       27.48       46.60     17.56 o 
   6   6  28        4.03       27.24     17.97 o 
   7   6  28        6.10       14.90     20.51 o 
   8   6  28      158.52      160.26     29.98 o 
   9   6  28        1.22       27.21     26.56 o 
   1   7  28      454.21      502.79     34.65 o 
   2   7  28       21.69       26.17     18.13 o 
   3   7  28       21.24       61.01     17.78 o 
   4   7  28      422.19      388.81     47.49 o 
   5   7  28      133.44      122.55     22.96 o 
   6   7  28       81.93       80.84     30.65 o 
   7   7  28      217.00      199.39     32.99 o 
   8   7  28      428.04      462.95     42.85 o 
   0   8  28       17.75       -8.06     35.44 o 
   1   8  28       14.54       52.25     26.30 o 
   2   8  28       40.79       80.59     29.88 o 
   3   8  28      192.70      149.12     27.20 o 
   4   8  28        0.07       36.57     20.54 o 
   5   8  28     1695.73     1610.79     57.08 o 
   6   8  28      412.47      427.92     41.38 o 
   7   8  28      172.32      225.22     38.83 o 
   1   9  28      153.23      231.06     50.78 o 
   2   9  28        3.67       50.38     32.46 o 
   3   9  28        4.54       45.38     26.84 o 
   4   9  28        0.95       10.03     26.82 o 
   5   9  28       87.30      106.95     32.75 o 
   6   9  28       39.00       51.07     30.76 o 
   0  10  28       15.22       14.66     49.17 o 
   1  10  28        1.69       77.35     40.77 o 
   2  10  28        3.31       49.11     40.96 o 
   3  10  28      225.59      319.43     52.99 o 
   4  10  28      377.93      525.73     56.78 o 
   1   1  29      372.65      413.65     18.26 o 
   2   1  29       58.54       62.39     10.16 o 
   3   1  29      235.76      258.49     19.33 o 
   4   1  29      509.26      520.56     29.05 o 
   5   1  29       17.50       30.66     11.98 o 
   6   1  29       32.10       45.59     14.66 o 
   7   1  29       10.44       19.38     15.33 o 
   8   1  29       18.82       36.36     18.15 o 
   9   1  29       93.33       80.90     26.11 o 
  10   1  29      559.62      616.23     50.66 o 
  11   1  29      141.36       85.96     29.72 o 
   0   2  29      234.22      255.44     22.04 o 
   1   2  29     1897.49     1924.52     34.03 o 
   2   2  29     2499.87     2491.33     38.10 o 
   3   2  29     1355.97     1294.04     31.70 o 
   4   2  29      147.52      161.87     16.51 o 
   5   2  29     2092.24     1963.59     42.05 o 
   6   2  29     1142.39     1160.53     38.52 o 
   7   2  29        8.22       25.26     15.29 o 
   8   2  29      101.11       61.87     23.28 o 
   9   2  29        8.44       25.80     22.87 o 
  10   2  29      316.43      349.00     41.20 o 
  11   2  29      645.29      662.94     59.52 o 
   1   3  29      508.98      455.37     19.72 o 
   2   3  29      117.82      122.07     13.79 o 
   3   3  29      109.38      121.36     15.42 o 
   4   3  29      214.37      216.05     18.52 o 
   5   3  29      527.96      523.40     30.03 o 
   6   3  29      705.98      648.49     34.45 o 
   7   3  29        0.04       29.84     14.95 o 
   8   3  29       34.68       49.24     18.48 o 
   9   3  29       50.23       47.90     25.17 o 
  10   3  29       31.06       95.27     31.64 o 
  11   3  29       82.93      100.37     34.16 o 
   0   4  29     4811.21     4730.66     79.50 o 
   1   4  29     9708.79     9388.50     88.33 o 
   2   4  29        0.76       19.09     11.15 o 
   3   4  29      730.87      655.75     30.83 o 
   4   4  29        2.22       18.29     12.97 o 
   5   4  29     1144.13      975.59     38.10 o 
   6   4  29      219.88      197.50     22.65 o 
   7   4  29       21.88       43.72     17.10 o 
   8   4  29       43.42       63.57     22.35 o 
   9   4  29        4.78       30.15     24.25 o 
  10   4  29       13.07       19.98     28.53 o 
   1   5  29      160.75      134.79     15.15 o 
   2   5  29      222.47      245.97     26.62 o 
   3   5  29        3.36        9.16     13.98 o 
   4   5  29     1258.06     1204.77     59.97 o 
   5   5  29      219.94      168.21     21.68 o 
   6   5  29      425.20      414.29     29.23 o 
   7   5  29        2.28       33.32     19.92 o 
   8   5  29      174.95      151.14     28.77 o 
   9   5  29        0.00       17.64     22.96 o 
  10   5  29       90.27       53.01     30.20 o 
   0   6  29       37.15       77.63     34.32 o 
   1   6  29       75.96       82.16     16.45 o 
   2   6  29       10.57       32.19     15.67 o 
   3   6  29       95.03       96.94     18.33 o 
   4   6  29        0.17       11.66     16.07 o 
   5   6  29      304.51      283.47     26.71 o 
   6   6  29        4.32       20.97     18.06 o 
   7   6  29       24.03       36.22     23.56 o 
   8   6  29       43.87       60.19     25.28 o 
   9   6  29        0.34      -15.48     23.07 o 
   1   7  29      358.24      419.89     31.82 o 
   2   7  29        8.79        7.38     17.12 o 
   3   7  29      167.41      146.21     21.90 o 
   4   7  29      163.83      159.85     22.98 o 
   5   7  29      112.58      136.53     23.71 o 
   6   7  29      223.80      182.71     37.29 o 
   7   7  29       14.81       40.97     24.94 o 
   8   7  29        6.93       66.67     27.15 o 
   0   8  29        5.79       49.53     63.92 o 
   1   8  29       26.05       36.75     26.16 o 
   2   8  29       21.43       45.72     21.23 o 
   3   8  29       18.72       50.82     21.39 o 
   4   8  29      721.13      659.97     43.62 o 
   5   8  29     1024.63      923.83     63.08 o 
   6   8  29       31.40       37.05     25.67 o 
   7   8  29      112.59      114.79     30.50 o 
   1   9  29       42.81      147.50     44.47 o 
   2   9  29      173.89      245.70     44.66 o 
   3   9  29       14.48       37.98     26.42 o 
   4   9  29        5.62       46.67     25.78 o 
   5   9  29       51.10       89.40     28.57 o 
   6   9  29        0.05       67.50     28.01 o 
   0  10  29      390.06      471.01     94.94 o 
   1  10  29     1261.07     1420.87    105.27 o 
   2  10  29       65.74      195.47     49.07 o 
   3  10  29       45.55       20.51     36.21 o 
   4  10  29       90.19      128.44     34.37 o 
   0   0  30       26.32       48.88     21.22 o 
   1   0  30       56.37       45.59     13.81 o 
   2   0  30        2.66        7.77     11.79 o 
   3   0  30       99.52      106.06     18.11 o 
   4   0  30       32.65       62.89     17.32 o 
   5   0  30      125.86       95.41     25.79 o 
   6   0  30       26.13       15.19     24.41 o 
   7   0  30      159.45      134.38     31.21 o 
   8   0  30      103.61      152.83     42.96 o 
   9   0  30      457.28      413.94     63.06 o 
  10   0  30      359.65      266.27     84.28 o 
  11   0  30      499.06      386.90     68.37 o 
   1   1  30       19.09       28.58      9.18 o 
   2   1  30        2.16       24.79      9.01 o 
   3   1  30     1065.57     1091.68     29.45 o 
   4   1  30     1399.70     1430.32     37.27 o 
   5   1  30      571.22      598.19     28.05 o 
   6   1  30      242.45      181.18     21.41 o 
   7   1  30       38.25       50.19     17.76 o 
   8   1  30      236.84      246.15     27.93 o 
   9   1  30        2.30        8.07     22.16 o 
  10   1  30      256.18      185.50     40.37 o 
  11   1  30       40.26       37.30     27.01 o 
   0   2  30     1452.68     1391.34     41.01 o 
   1   2  30       87.66      101.71     15.56 o 
   2   2  30     2642.16     2590.94     39.58 o 
   3   2  30     1274.54     1304.36     41.17 o 
   4   2  30      361.53      348.67     22.19 o 
   5   2  30       11.79       38.01     12.67 o 
   6   2  30      141.35      164.99     19.97 o 
   7   2  30      399.34      319.88     28.41 o 
   8   2  30        4.62       14.50     17.02 o 
   9   2  30        3.35       33.71     23.32 o 
  10   2  30      160.52      151.32     32.36 o 
  11   2  30       93.90      149.02     34.96 o 
   1   3  30       31.79       33.10      9.98 o 
   2   3  30        2.26        5.94      9.74 o 
   3   3  30      155.07      142.19     16.54 o 
   4   3  30      214.08      179.17     19.26 o 
   5   3  30      604.79      593.92     30.89 o 
   6   3  30     1413.64     1329.27     56.98 o 
   7   3  30       34.96       33.45     15.40 o 
   8   3  30      158.70       91.68     25.49 o 
   9   3  30       27.31       58.83     26.16 o 
  10   3  30      391.64      457.46     50.00 o 
   0   4  30     2785.93     2796.57     59.47 o 
   1   4  30      694.87      765.96     25.92 o 
   2   4  30      611.64      556.99     33.03 o 
   3   4  30      469.05      430.64     26.95 o 
   4   4  30      626.75      655.78     36.18 o 
   5   4  30       32.84       66.98     16.37 o 
   6   4  30      853.73      880.56     42.04 o 
   7   4  30        0.00        7.58     16.40 o 
   8   4  30      109.90      116.66     26.61 o 
   9   4  30       29.40       31.39     27.55 o 
  10   4  30      101.88      180.28     38.13 o 
   1   5  30      649.70      674.27     29.93 o 
   2   5  30     1059.23     1013.40     37.51 o 
   3   5  30        4.99       47.26     15.32 o 
   4   5  30      325.60      257.15     28.49 o 
   5   5  30       87.17      119.39     24.29 o 
   6   5  30       11.85       21.82     16.35 o 
   7   5  30       18.09       47.88     20.96 o 
   8   5  30       19.99       40.15     22.26 o 
   9   5  30       75.30      110.63     28.09 o 
   0   6  30      166.01      139.06     33.22 o 
   1   6  30       40.41       14.93     14.59 o 
   2   6  30        9.43       21.95     15.46 o 
   3   6  30       63.80       46.37     17.77 o 
   4   6  30       14.93       15.91     17.00 o 
   5   6  30      205.76      135.84     22.40 o 
   6   6  30       64.07       94.95     21.65 o 
   7   6  30      137.05      134.71     28.53 o 
   8   6  30        1.03       41.70     26.12 o 
   9   6  30      119.61      104.80     30.04 o 
   1   7  30       18.87       37.90     21.01 o 
   2   7  30       26.44       66.02     19.82 o 
   3   7  30      129.63      115.25     20.83 o 
   4   7  30       43.67       75.58     19.44 o 
   5   7  30       62.30       55.48     20.11 o 
   6   7  30        4.44       35.28     23.68 o 
   7   7  30      123.41      127.67     30.30 o 
   8   7  30       13.37       42.14     26.53 o 
   0   8  30       13.47      103.40     62.35 o 
   1   8  30        0.79       14.96     25.23 o 
   2   8  30       74.91       71.07     23.23 o 
   3   8  30      836.08      828.45     53.57 o 
   4   8  30      598.59      565.97     45.82 o 
   5   8  30      401.82      315.82     35.74 o 
   6   8  30       92.16       86.80     28.54 o 
   7   8  30       24.77       34.98     26.10 o 
   1   9  30       69.54      124.56     44.67 o 
   2   9  30      226.40      303.65     58.69 o 
   3   9  30       31.31       72.82     28.83 o 
   4   9  30       82.64       60.27     27.10 o 
   5   9  30      161.56      168.11     33.10 o 
   6   9  30      643.10      539.04     48.92 o 
   0  10  30      227.04      111.87     62.39 o 
   1  10  30      247.26      316.01     92.77 o 
   2  10  30      167.56      265.74     66.66 o 
   3  10  30        0.47       75.25     42.36 o 
   4  10  30      130.44      113.01     32.71 o 
   1   1  31      567.34      590.57     21.78 o 
   2   1  31      327.02      297.56     16.81 o 
   3   1  31       24.57       41.44     10.83 o 
   4   1  31       39.11       46.96     12.51 o 
   5   1  31       29.61       28.63     13.14 o 
   6   1  31        0.43       -0.03     15.15 o 
   7   1  31        0.23       11.34     17.22 o 
   8   1  31       50.49       77.64     24.37 o 
   9   1  31      748.91      684.79     52.25 o 
  10   1  31      208.93      159.00     36.89 o 
  11   1  31        8.59       53.13     28.86 o 
   0   2  31       90.54      107.60     17.59 o 
   1   2  31        0.46       14.03      9.62 o 
   2   2  31        5.06       40.53     10.66 o 
   3   2  31       38.58       79.59     14.57 o 
   4   2  31      410.37      373.87     23.55 o 
   5   2  31       19.72       52.84     13.83 o 
   6   2  31      183.24      203.57     23.59 o 
   7   2  31       10.81       36.74     17.54 o 
   8   2  31        3.74       30.31     22.95 o 
   9   2  31       18.16       32.10     23.18 o 
  10   2  31       75.57      118.39     31.11 o 
   1   3  31      583.32      616.38     23.09 o 
   2   3  31        1.11       14.85     11.60 o 
   3   3  31      407.20      446.54     30.39 o 
   4   3  31       93.47       81.11     15.59 o 
   5   3  31      131.80      184.08     20.15 o 
   6   3  31      533.47      410.44     31.03 o 
   7   3  31      125.97      129.18     19.42 o 
   8   3  31      698.55      765.04     53.00 o 
   9   3  31      921.59     1121.48     63.70 o 
  10   3  31      233.22      355.31     55.66 o 
   0   4  31      208.58      223.92     30.57 o 
   1   4  31       78.50      103.19     13.74 o 
   2   4  31     1635.96     1476.26     39.42 o 
   3   4  31     3805.73     3591.00     63.75 o 
   4   4  31      573.72      612.25     36.60 o 
   5   4  31     2025.75     1890.14     50.15 o 
   6   4  31       51.86       52.34     17.34 o 
   7   4  31      234.21      147.50     22.85 o 
   8   4  31       34.43       18.36     20.85 o 
   9   4  31        0.11        5.93     25.97 o 
  10   4  31      123.74      115.42     35.07 o 
   1   5  31      224.55      209.88     20.45 o 
   2   5  31       47.87       72.63     16.13 o 
   3   5  31       69.85       68.71     17.27 o 
   4   5  31        0.27       26.51     15.76 o 
   5   5  31        0.02       12.54     16.00 o 
   6   5  31       13.79       28.14     16.87 o 
   7   5  31      176.51      158.07     29.16 o 
   8   5  31       59.41       48.97     25.62 o 
   9   5  31       39.85       29.43     25.27 o 
   0   6  31       80.53       79.99     31.77 o 
   1   6  31       10.10       25.58     18.07 o 
   2   6  31      117.35      107.67     21.95 o 
   3   6  31      110.32       71.97     19.65 o 
   4   6  31       24.76       56.12     18.37 o 
   5   6  31       99.68       75.14     30.10 o 
   6   6  31      203.25      161.20     26.89 o 
   7   6  31       22.55       27.96     23.56 o 
   8   6  31       15.04       47.16     25.39 o 
   9   6  31      153.00      154.19     40.30 o 
   1   7  31       17.69       32.69     23.92 o 
   2   7  31       92.44       97.75     22.62 o 
   3   7  31        9.00       38.60     19.20 o 
   4   7  31      161.75      199.63     26.10 o 
   5   7  31      155.56      153.09     25.66 o 
   6   7  31       11.18       59.73     24.39 o 
   7   7  31        3.94       18.25     24.32 o 
   8   7  31       89.82       88.93     28.80 o 
   0   8  31       47.04       73.01     50.48 o 
   1   8  31       57.33       29.26     29.12 o 
   2   8  31       40.29       90.68     29.04 o 
   3   8  31     1026.23     1015.14     82.72 o 
   4   8  31       22.21       53.11     25.28 o 
   5   8  31      311.73      231.05     32.96 o 
   6   8  31       35.78       53.73     26.94 o 
   7   8  31       25.12       40.57     27.48 o 
   1   9  31       20.41      100.74     42.33 o 
   2   9  31        0.05        6.71     32.99 o 
   3   9  31      152.66      104.93     52.91 o 
   4   9  31      324.51      272.29     38.05 o 
   5   9  31     1163.94     1209.67     63.65 o 
   0  10  31     1010.88     1053.77    134.01 o 
   1  10  31       98.01       32.68     43.40 o 
   2  10  31       89.04      182.00     61.20 o 
   3  10  31       76.24      139.26     48.37 o 
   0   0  32      360.78      384.95     39.10 o 
   1   0  32       19.15       17.87     13.73 o 
   2   0  32      115.04       97.99     18.35 o 
   3   0  32       20.81       32.69     14.30 o 
   4   0  32      271.74      332.72     29.91 o 
   5   0  32       36.44       21.94     23.27 o 
   6   0  32        7.50       37.54     24.66 o 
   7   0  32      346.91      448.79     46.12 o 
   8   0  32      956.06      973.80    124.35 o 
   9   0  32      174.37       98.43     44.44 o 
  10   0  32      105.73      131.73     47.67 o 
   1   1  32        2.59       18.05     10.03 o 
   2   1  32       46.08       52.68     11.43 o 
   3   1  32      132.47      119.53     14.84 o 
   4   1  32      390.53      373.01     24.84 o 
   5   1  32       14.27       18.64     13.79 o 
   6   1  32       34.47       49.89     19.19 o 
   7   1  32        6.62       31.09     17.75 o 
   8   1  32       64.82       83.99     25.74 o 
   9   1  32      512.43      543.19     60.99 o 
  10   1  32      378.85      325.06     41.00 o 
   0   2  32      439.61      497.74     30.85 o 
   1   2  32       15.12       27.66     10.20 o 
   2   2  32      579.97      567.02     24.62 o 
   3   2  32      951.52      959.40     34.42 o 
   4   2  32      278.81      252.97     24.63 o 
   5   2  32     1095.37     1007.87     43.97 o 
   6   2  32      339.51      329.51     24.88 o 
   7   2  32      108.10      107.82     20.97 o 
   8   2  32       31.20       64.18     25.98 o 
   9   2  32       17.35       65.66     25.92 o 
  10   2  32       31.06       15.10     26.43 o 
   1   3  32     4661.91     4616.00     59.42 o 
   2   3  32      327.33      398.07     24.82 o 
   3   3  32     9117.16     8978.86    113.19 o 
   4   3  32       50.11       67.02     15.05 o 
   5   3  32      457.75      415.82     30.40 o 
   6   3  32       80.30       71.22     17.98 o 
   7   3  32        3.39       22.54     16.63 o 
   8   3  32        0.00       19.68     22.35 o 
   9   3  32      372.27      391.85     48.03 o 
  10   3  32        2.97       28.12     28.61 o 
   0   4  32      489.95      451.35     30.04 o 
   1   4  32      372.06      396.18     22.96 o 
   2   4  32      132.94      139.73     17.77 o 
   3   4  32     1656.19     1680.73     46.51 o 
   4   4  32      159.81      161.38     20.05 o 
   5   4  32      487.68      487.52     30.39 o 
   6   4  32        8.82       51.49     17.25 o 
   7   4  32      342.16      363.75     41.47 o 
   8   4  32        5.73       28.24     23.24 o 
   9   4  32        0.00       29.73     27.04 o 
  10   4  32       12.20       70.76     32.26 o 
   1   5  32      169.02      175.63     18.82 o 
   2   5  32       43.19       53.25     16.18 o 
   3   5  32       31.11       56.94     16.69 o 
   4   5  32      143.03      134.22     20.33 o 
   5   5  32       93.42      104.50     20.60 o 
   6   5  32      157.58      113.32     21.84 o 
   7   5  32        0.57       20.26     21.59 o 
   8   5  32       30.59       56.80     25.56 o 
   9   5  32      186.90      269.24     41.74 o 
   0   6  32       50.29       29.79     29.36 o 
   1   6  32      113.21      114.33     20.58 o 
   2   6  32      244.61      252.52     26.48 o 
   3   6  32       54.36       69.71     18.69 o 
   4   6  32      131.17      154.68     22.99 o 
   5   6  32       15.19       22.44     18.75 o 
   6   6  32       23.48       27.38     20.02 o 
   7   6  32       86.75       74.23     26.37 o 
   8   6  32       65.41       63.96     29.69 o 
   1   7  32        0.21       -9.08     26.21 o 
   2   7  32       72.43       70.42     22.41 o 
   3   7  32        3.78       50.25     19.70 o 
   4   7  32       11.82       54.53     21.25 o 
   5   7  32        7.38       26.39     21.12 o 
   6   7  32        2.61       25.17     23.71 o 
   7   7  32       92.06       85.10     36.47 o 
   8   7  32        0.10       41.82     27.25 o 
   0   8  32      110.19       90.22     53.54 o 
   1   8  32      137.95       63.20     31.01 o 
   2   8  32       35.82       35.31     30.76 o 
   3   8  32       40.77       44.22     25.04 o 
   4   8  32       63.17       54.29     25.16 o 
   5   8  32        9.38       41.34     25.66 o 
   6   8  32       23.98        0.24     26.40 o 
   1   9  32       33.75       50.35     38.74 o 
   2   9  32        0.69       16.29     33.56 o 
   3   9  32      621.38      736.22     72.80 o 
   4   9  32       76.34      104.72     32.08 o 
   5   9  32       28.53       85.61     31.23 o 
   0  10  32        3.27      146.48     67.42 o 
   1  10  32        4.92      -25.70     41.89 o 
   2  10  32        5.68       46.51     42.81 o 
   1   1  33        3.67        5.43      9.98 o 
   2   1  33      262.02      237.52     19.80 o 
   3   1  33      333.12      314.16     20.29 o 
   4   1  33       50.06       69.03     14.63 o 
   5   1  33       62.65       56.65     16.23 o 
   6   1  33       25.93       37.47     19.22 o 
   7   1  33        0.03       56.31     21.10 o 
   8   1  33      743.86      672.17     54.89 o 
   9   1  33      389.74      415.15     57.86 o 
  10   1  33      250.22      167.99     37.31 o 
   0   2  33     1216.56     1065.01     41.79 o 
   1   2  33      600.10      577.44     27.58 o 
   2   2  33       47.24       52.73     12.36 o 
   3   2  33       64.92       73.35     14.45 o 
   4   2  33      193.48      170.49     18.86 o 
   5   2  33      933.06      945.56     48.98 o 
   6   2  33       97.31       78.57     18.61 o 
   7   2  33        3.65       19.05     18.38 o 
   8   2  33      603.19      585.36     47.79 o 
   9   2  33      128.84      103.22     29.20 o 
  10   2  33      320.42      321.90     60.95 o 
   1   3  33      166.97      191.48     16.38 o 
   2   3  33      847.44      965.15     38.63 o 
   3   3  33      740.43      808.09     31.95 o 
   4   3  33     1220.55     1265.08     49.36 o 
   5   3  33        6.95       33.69     15.31 o 
   6   3  33      115.00      119.44     20.28 o 
   7   3  33      566.44      564.61     38.08 o 
   8   3  33       33.41       -4.39     22.30 o 
   9   3  33      304.42      274.91     41.64 o 
  10   3  33      128.60      120.21     32.08 o 
   0   4  33       47.86       52.36     16.90 o 
   1   4  33       68.10       79.64     16.10 o 
   2   4  33     3134.66     3121.69     59.69 o 
   3   4  33      248.96      229.05     25.83 o 
   4   4  33      916.01      888.20     37.95 o 
   5   4  33       53.48       55.46     17.32 o 
   6   4  33     1510.12     1464.05     51.58 o 
   7   4  33        1.00       61.48     22.34 o 
   8   4  33       99.85       87.93     28.65 o 
   9   4  33       17.06       65.27     30.44 o 
   1   5  33      121.17      122.32     17.35 o 
   2   5  33        1.80       23.24     15.06 o 
   3   5  33     1149.42     1046.58     50.30 o 
   4   5  33      309.03      304.74     36.10 o 
   5   5  33      176.77      192.43     23.60 o 
   6   5  33       16.97       32.81     20.33 o 
   7   5  33       58.41       33.26     22.81 o 
   8   5  33       77.62       73.96     26.76 o 
   9   5  33      402.13      419.73     45.36 o 
   0   6  33      261.02      262.75     46.37 o 
   1   6  33       60.33       73.64     18.79 o 
   2   6  33       47.66       24.26     18.85 o 
   3   6  33       19.15       30.72     18.30 o 
   4   6  33       98.03      139.05     22.29 o 
   5   6  33       40.47       38.37     21.87 o 
   6   6  33        1.97       -0.04     20.59 o 
   7   6  33       22.01       32.16     25.02 o 
   8   6  33        2.99       16.07     24.92 o 
   1   7  33       24.70      -21.71     24.28 o 
   2   7  33      120.32      119.81     26.07 o 
   3   7  33        8.07       48.21     21.40 o 
   4   7  33      105.46      157.15     27.79 o 
   5   7  33       48.76       83.50     25.16 o 
   6   7  33        1.81       33.35     25.17 o 
   7   7  33       16.94       55.20     26.15 o 
   0   8  33      111.90      128.67     58.78 o 
   1   8  33       40.26       28.64     30.71 o 
   2   8  33       95.97       59.81     44.06 o 
   3   8  33        7.90       50.22     26.95 o 
   4   8  33      104.71       87.05     27.72 o 
   5   8  33        0.42        7.16     24.88 o 
   6   8  33       42.19       93.27     29.06 o 
   1   9  33      394.68      406.46     64.52 o 
   2   9  33       82.83      133.11     41.48 o 
   3   9  33      107.08      149.20     43.63 o 
   4   9  33       28.56       13.87     27.70 o 
   0  10  33      164.21      211.62    103.51 o 
   1  10  33      330.92      530.22     73.29 o 
   0   0  34      127.23      212.99     33.56 o 
   1   0  34      115.63      133.67     20.17 o 
   2   0  34      127.62      154.11     22.75 o 
   3   0  34       16.69       42.85     17.13 o 
   4   0  34       18.42        6.34     17.87 o 
   5   0  34      266.71      251.64     34.37 o 
   6   0  34        4.29       -7.85     24.65 o 
   7   0  34      333.75      299.76     45.72 o 
   8   0  34       28.22       85.95     40.83 o 
   9   0  34      374.53      347.61     64.93 o 
  10   0  34       67.57       31.34     76.68 o 
   1   1  34      222.91      233.92     18.32 o 
   2   1  34        2.07       21.30     10.77 o 
   3   1  34      318.75      353.95     21.46 o 
   4   1  34       17.21       19.24     13.22 o 
   5   1  34        1.51       34.13     14.14 o 
   6   1  34        0.00       44.69     19.23 o 
   7   1  34       52.56       69.89     22.00 o 
   8   1  34      132.32      145.30     32.61 o 
   9   1  34      477.43      499.29     50.90 o 
  10   1  34       46.70       65.73     31.27 o 
   0   2  34       35.65       74.23     17.69 o 
   1   2  34      159.16      147.08     14.88 o 
   2   2  34     1007.63     1030.11     39.06 o 
   3   2  34      836.82      740.49     32.10 o 
   4   2  34      578.58      475.85     28.43 o 
   5   2  34      119.72      104.76     18.46 o 
   6   2  34      131.94      121.20     20.22 o 
   7   2  34      145.23      251.72     29.32 o 
   8   2  34       16.69       27.47     24.70 o 
   9   2  34      210.97      142.98     32.35 o 
  10   2  34      155.52      118.25     43.44 o 
   1   3  34     4011.82     3888.39     60.91 o 
   2   3  34      676.62      678.87     31.56 o 
   3   3  34       67.33      134.57     18.63 o 
   4   3  34      245.59      205.42     24.13 o 
   5   3  34       76.84       79.74     18.41 o 
   6   3  34        0.53        7.86     16.64 o 
   7   3  34       51.69       93.98     26.63 o 
   8   3  34       24.18       47.35     33.77 o 
   9   3  34        7.46       26.37     26.56 o 
  10   3  34       27.39       85.36     31.00 o 
   0   4  34      158.22      187.46     28.31 o 
   1   4  34       49.37       61.18     15.86 o 
   2   4  34      590.05      635.77     32.29 o 
   3   4  34       54.00       54.92     15.85 o 
   4   4  34      557.00      606.94     33.38 o 
   5   4  34      226.36      227.79     23.66 o 
   6   4  34      400.08      370.84     32.04 o 
   7   4  34      495.80      431.05     49.57 o 
   8   4  34      120.16       93.99     29.08 o 
   9   4  34       12.73       51.44     31.02 o 
   1   5  34      645.21      712.32     44.04 o 
   2   5  34       35.75       17.45     14.68 o 
   3   5  34      111.08      106.04     19.59 o 
   4   5  34      175.49      196.63     23.41 o 
   5   5  34      481.26      441.30     33.54 o 
   6   5  34      111.85       65.90     25.46 o 
   7   5  34        8.45       14.38     22.66 o 
   8   5  34       28.31       27.81     24.99 o 
   9   5  34       31.77       69.74     30.96 o 
   0   6  34       88.28       71.70     34.45 o 
   1   6  34       31.09       43.33     19.83 o 
   2   6  34       17.30       12.65     17.67 o 
   3   6  34        0.00       20.16     17.55 o 
   4   6  34        0.74        7.68     22.35 o 
   5   6  34        4.43       36.40     19.76 o 
   6   6  34        0.91       63.09     24.25 o 
   7   6  34       97.88      124.88     29.28 o 
   8   6  34       13.09       49.13     26.34 o 
   1   7  34       33.22       60.35     32.14 o 
   2   7  34        5.67       44.66     22.13 o 
   3   7  34       41.22       70.74     22.01 o 
   4   7  34        5.60       19.66     21.45 o 
   5   7  34        7.00       44.18     24.40 o 
   6   7  34       44.02       68.77     26.29 o 
   7   7  34        0.54       10.99     24.37 o 
   0   8  34       73.36       79.62     57.24 o 
   1   8  34        3.82       21.57     30.92 o 
   2   8  34       31.07       24.65     33.54 o 
   3   8  34      846.13      951.41     59.06 o 
   4   8  34       17.72       32.51     25.94 o 
   5   8  34       71.94       96.04     30.55 o 
   6   8  34       13.98       56.83     26.88 o 
   1   9  34      121.44      141.91     46.85 o 
   2   9  34       50.41      130.56     48.07 o 
   3   9  34      638.40      626.72     67.76 o 
   4   9  34      696.99      736.18     60.82 o 
   1   1  35        7.54       22.68     11.91 o 
   2   1  35       41.55       65.68     13.29 o 
   3   1  35      553.21      615.00     27.18 o 
   4   1  35       16.33       16.45     13.20 o 
   5   1  35      219.54      181.58     21.45 o 
   6   1  35      130.68      135.35     23.22 o 
   7   1  35      165.32      207.72     28.17 o 
   8   1  35        4.25        3.62     26.13 o 
   9   1  35      450.61      537.37     54.16 o 
  10   1  35       37.03       51.85     30.55 o 
   0   2  35     1492.71     1552.77     56.93 o 
   1   2  35       10.13       50.41     12.55 o 
   2   2  35      789.61      835.25     30.42 o 
   3   2  35      562.20      590.62     43.07 o 
   4   2  35      140.66       91.49     16.80 o 
   5   2  35        1.31       17.15     16.46 o 
   6   2  35      334.43      402.63     29.52 o 
   7   2  35       61.75       80.32     24.32 o 
   8   2  35       71.25       86.43     28.08 o 
   9   2  35        0.02       43.84     26.91 o 
  10   2  35      531.47      527.76     52.20 o 
   1   3  35     1833.41     1878.43     41.82 o 
   2   3  35       48.01       43.36     14.94 o 
   3   3  35     1778.12     1825.49     49.21 o 
   4   3  35      143.33      106.43     18.73 o 
   5   3  35      591.02      546.86     34.13 o 
   6   3  35      587.65      526.34     41.70 o 
   7   3  35      221.24      192.11     35.12 o 
   8   3  35      337.84      320.16     42.31 o 
   9   3  35       13.37       28.62     27.80 o 
   0   4  35     2522.90     2576.08     87.17 o 
   1   4  35      195.88      201.14     20.26 o 
   2   4  35       23.91       27.16     14.56 o 
   3   4  35       22.83       37.95     15.95 o 
   4   4  35      544.26      481.59     30.94 o 
   5   4  35        2.72       23.26     16.88 o 
   6   4  35      116.15      111.86     24.72 o 
   7   4  35      880.74      832.16     57.64 o 
   8   4  35       78.26       79.27     30.93 o 
   9   4  35       39.17       77.02     33.76 o 
   1   5  35       43.32       62.20     18.84 o 
   2   5  35        0.88       60.89     17.54 o 
   3   5  35     1669.54     1715.52     58.28 o 
   4   5  35        2.75       35.16     17.15 o 
   5   5  35      192.62      180.29     25.25 o 
   6   5  35      148.23      130.87     26.27 o 
   7   5  35        2.86       12.05     25.17 o 
   8   5  35      174.02      211.52     33.29 o 
   0   6  35       64.66       27.19     32.60 o 
   1   6  35      242.26      234.63     39.80 o 
   2   6  35       27.34       49.07     21.54 o 
   3   6  35        0.22        8.41     18.01 o 
   4   6  35      534.85      581.25     37.67 o 
   5   6  35       41.05        8.88     24.19 o 
   6   6  35        2.97       23.18     23.14 o 
   7   6  35       13.86       24.67     25.31 o 
   8   6  35       10.96       54.06     27.64 o 
   1   7  35      174.74      224.86     53.33 o 
   2   7  35        0.02       32.50     22.52 o 
   3   7  35        8.00       45.29     23.31 o 
   4   7  35       42.30       59.27     24.88 o 
   5   7  35        0.02        2.52     22.49 o 
   6   7  35        9.04       40.97     25.96 o 
   7   7  35      119.73      125.30     30.37 o 
   0   8  35       35.09       42.81     56.98 o 
   1   8  35       28.49       49.54     34.86 o 
   2   8  35       23.10       50.69     38.69 o 
   3   8  35       20.66       55.72     27.72 o 
   4   8  35       20.04       58.90     27.03 o 
   5   8  35      281.76      297.91     57.86 o 
   1   9  35       30.68       64.42     41.57 o 
   2   9  35        3.92      -38.28     35.79 o 
   3   9  35      805.59     1046.72     84.18 o 
   0   0  36      397.27      377.01     42.28 o 
   1   0  36      346.95      346.82     33.19 o 
   2   0  36       90.05      136.48     27.34 o 
   3   0  36      609.60      641.53     38.54 o 
   4   0  36      266.49      259.85     33.73 o 
   5   0  36       29.99       46.90     26.03 o 
   6   0  36      125.59       75.86     30.70 o 
   7   0  36        0.02       50.99     36.30 o 
   8   0  36      318.90      367.40     64.34 o 
   9   0  36       28.78       12.63     42.28 o 
  10   0  36       14.80       48.68     46.03 o 
   1   1  36      764.94      706.82     28.16 o 
   2   1  36      227.89      199.51     17.66 o 
   3   1  36     1042.89     1109.70     37.12 o 
   4   1  36       14.71       26.70     13.65 o 
   5   1  36       46.05       67.71     18.78 o 
   6   1  36        5.20       24.17     20.45 o 
   7   1  36        5.30       10.68     27.42 o 
   8   1  36       77.17      128.11     31.55 o 
   9   1  36       24.06       75.50     31.22 o 
   0   2  36     2873.22     2941.31     67.45 o 
   1   2  36     2185.45     2262.72     44.39 o 
   2   2  36     1100.93     1167.30     35.04 o 
   3   2  36      309.81      293.89     24.26 o 
   4   2  36       57.25       52.94     16.83 o 
   5   2  36      172.83      143.38     22.50 o 
   6   2  36      125.85      113.37     25.96 o 
   7   2  36       18.48       26.26     23.40 o 
   8   2  36       35.64       37.80     25.48 o 
   9   2  36       43.65       34.00     30.68 o 
   1   3  36      102.33      104.46     15.84 o 
   2   3  36        5.27       46.55     15.24 o 
   3   3  36      691.01      738.23     35.56 o 
   4   3  36      284.09      285.01     27.22 o 
   5   3  36        0.00       12.25     16.21 o 
   6   3  36        1.38       33.77     18.55 o 
   7   3  36        6.25       17.68     27.17 o 
   8   3  36        0.17       42.51     27.21 o 
   9   3  36      127.07      188.91     37.90 o 
   0   4  36     3062.52     3127.38     82.76 o 
   1   4  36     1791.70     1704.03     49.59 o 
   2   4  36      121.49      121.42     19.92 o 
   3   4  36       24.03       36.36     16.46 o 
   4   4  36      222.68      221.05     23.66 o 
   5   4  36      551.48      547.00     37.59 o 
   6   4  36        1.49       35.13     21.31 o 
   7   4  36       12.57       71.44     25.62 o 
   8   4  36      133.85      118.47     33.54 o 
   9   4  36        0.46       35.79     30.33 o 
   1   5  36       50.26       46.71     19.13 o 
   2   5  36      158.84      185.56     22.60 o 
   3   5  36       11.24       31.29     17.03 o 
   4   5  36      376.25      349.00     30.69 o 
   5   5  36        8.68       11.66     19.12 o 
   6   5  36       47.68       70.02     24.04 o 
   7   5  36       72.12       90.39     27.74 o 
   8   5  36        1.10       11.37     25.99 o 
   0   6  36        4.58       43.54     38.59 o 
   1   6  36       35.26       37.49     26.76 o 
   2   6  36       61.53       33.46     21.68 o 
   3   6  36        7.06       14.83     19.16 o 
   4   6  36       42.47       64.91     21.69 o 
   5   6  36      101.15      101.24     25.16 o 
   6   6  36       18.76       43.47     24.99 o 
   7   6  36      101.65      116.96     32.84 o 
   1   7  36       52.93      111.65     36.40 o 
   2   7  36       16.57       14.77     29.99 o 
   3   7  36       41.29      104.91     28.99 o 
   4   7  36       47.22       56.75     25.87 o 
   5   7  36       39.88       55.24     26.67 o 
   6   7  36        0.95       35.50     26.71 o 
   0   8  36        2.55      -86.68     43.34 o 
   1   8  36       44.65       75.97     37.20 o 
   2   8  36      324.58      315.43     59.02 o 
   3   8  36        0.78       58.20     31.01 o 
   4   8  36      359.97      383.26     44.64 o 
   5   8  36      165.81      218.11     43.42 o 
   1   9  36       30.75       29.78     38.55 o 
   2   9  36        0.08       -3.19     37.75 o 
   3   9  36       38.35       38.65     37.63 o 
   1   1  37      273.50      286.94     20.89 o 
   2   1  37      302.15      285.05     21.24 o 
   3   1  37       47.21       69.51     14.77 o 
   4   1  37      746.61      688.79     37.71 o 
   5   1  37       16.61       16.01     18.97 o 
   6   1  37       54.00       71.45     21.45 o 
   7   1  37       50.04        1.06     23.36 o 
   8   1  37       15.49        1.78     28.00 o 
   9   1  37       47.38       89.31     39.52 o 
   0   2  37     2838.66     2870.36     71.83 o 
   1   2  37     3444.91     3388.14     69.71 o 
   2   2  37       14.47       48.74     15.06 o 
   3   2  37        3.11       35.04     14.44 o 
   4   2  37       87.71       84.84     19.37 o 
   5   2  37       48.15       48.60     19.03 o 
   6   2  37      211.47      191.59     30.41 o 
   7   2  37      153.66      147.90     33.56 o 
   8   2  37       16.13       41.33     28.32 o 
   9   2  37        3.47       62.45     31.82 o 
   1   3  37      281.84      259.94     21.26 o 
   2   3  37      132.94      133.17     18.85 o 
   3   3  37      274.09      271.04     25.46 o 
   4   3  37     1684.08     1670.40     57.05 o 
   5   3  37      282.44      226.66     25.54 o 
   6   3  37       64.41       95.56     22.77 o 
   7   3  37       58.49       45.45     37.54 o 
   8   3  37       21.44       27.54     27.52 o 
   9   3  37       73.72       57.94     30.00 o 
   0   4  37      531.46      512.56     41.37 o 
   1   4  37      885.37      911.37     39.92 o 
   2   4  37      550.14      467.94     32.38 o 
   3   4  37      563.70      524.30     32.47 o 
   4   4  37      728.76      771.31     39.69 o 
   5   4  37        7.30       47.22     19.08 o 
   6   4  37       66.65       85.43     23.22 o 
   7   4  37      189.27      149.70     41.47 o 
   8   4  37       90.22      101.11     44.61 o 
   1   5  37       18.07       33.11     20.90 o 
   2   5  37      568.84      640.30     37.40 o 
   3   5  37      213.56      188.75     31.87 o 
   4   5  37      287.78      321.97     30.61 o 
   5   5  37      203.46      200.42     36.09 o 
   6   5  37      188.10      157.03     30.36 o 
   7   5  37      156.72       96.99     30.17 o 
   8   5  37      133.66      126.58     32.11 o 
   0   6  37      759.87      830.60     83.50 o 
   1   6  37       62.40       17.93     32.61 o 
   2   6  37      382.09      436.93     39.29 o 
   3   6  37       81.64       52.51     22.60 o 
   4   6  37       34.23       32.41     20.43 o 
   5   6  37      621.99      649.79     49.28 o 
   6   6  37        1.48       20.75     24.90 o 
   7   6  37        6.06       58.78     28.08 o 
   1   7  37       60.80       81.06     33.95 o 
   2   7  37       37.39       71.06     35.21 o 
   3   7  37        3.24       49.00     27.53 o 
   4   7  37       95.01       93.82     26.67 o 
   5   7  37      229.97      241.61     36.19 o 
   6   7  37        0.18       23.59     25.85 o 
   0   8  37       59.01       94.04     58.36 o 
   1   8  37      157.28      232.03     53.19 o 
   2   8  37      414.88      395.61     56.40 o 
   3   8  37       97.82       72.50     37.57 o 
   4   8  37      107.36      167.28     35.40 o 
   1   9  37        3.30       44.05     41.75 o 
   2   9  37       37.18       30.10     40.62 o 
   0   0  38     1772.62     1935.18     92.01 o 
   1   0  38       27.36       55.64     19.14 o 
   2   0  38      599.13      568.31     41.43 o 
   3   0  38        1.90       42.98     19.94 o 
   4   0  38      804.74      766.55     52.08 o 
   5   0  38      779.25      774.30     60.73 o 
   6   0  38       40.92       78.31     55.19 o 
   7   0  38       47.52       53.31     38.36 o 
   8   0  38       36.84       11.02     39.93 o 
   9   0  38        0.00        9.73     40.26 o 
   1   1  38      114.36      116.74     16.38 o 
   2   1  38        6.49       22.87     12.56 o 
   3   1  38      151.14      132.88     19.02 o 
   4   1  38       23.01       81.00     17.63 o 
   5   1  38      115.71       95.36     22.46 o 
   6   1  38       97.56       56.85     23.61 o 
   7   1  38       25.23       43.81     31.90 o 
   8   1  38      289.72      298.81     43.54 o 
   9   1  38        0.20       22.00     29.60 o 
   0   2  38       39.17       81.23     25.44 o 
   1   2  38     1429.91     1407.97     41.15 o 
   2   2  38      137.93       95.56     16.81 o 
   3   2  38      465.12      412.75     28.07 o 
   4   2  38      335.30      328.52     26.28 o 
   5   2  38     1060.39     1127.29     47.97 o 
   6   2  38       10.49       16.14     23.75 o 
   7   2  38        0.97       27.40     24.82 o 
   8   2  38        0.06       27.22     26.42 o 
   9   2  38        8.11       30.02     28.48 o 
   1   3  38      185.60      217.00     22.46 o 
   2   3  38      703.20      670.80     34.33 o 
   3   3  38      151.34      145.07     21.53 o 
   4   3  38      174.30      170.85     24.35 o 
   5   3  38        7.88       19.52     19.61 o 
   6   3  38       39.16       49.87     22.09 o 
   7   3  38        9.55       12.14     26.92 o 
   8   3  38       33.49       30.21     28.86 o 
   9   3  38      287.87      299.14     45.59 o 
   0   4  38      125.25      102.99     27.29 o 
   1   4  38       24.18       44.96     18.69 o 
   2   4  38        1.45       33.58     17.03 o 
   3   4  38       36.28       48.39     18.68 o 
   4   4  38       49.33       52.51     19.82 o 
   5   4  38       91.45      104.27     22.40 o 
   6   4  38        6.67        9.19     20.74 o 
   7   4  38       36.02       97.04     28.08 o 
   8   4  38        0.65       20.73     27.74 o 
   1   5  38       50.23       82.72     29.93 o 
   2   5  38      334.30      381.70     34.60 o 
   3   5  38      217.98      188.71     30.09 o 
   4   5  38        1.32       43.60     21.54 o 
   5   5  38      171.26      135.24     27.01 o 
   6   5  38       32.89       30.05     24.40 o 
   7   5  38       43.51       62.71     27.24 o 
   0   6  38        4.70       24.63     38.07 o 
   1   6  38       15.00       32.94     28.38 o 
   2   6  38        4.95       22.00     21.85 o 
   3   6  38      361.70      251.98     31.32 o 
   4   6  38       28.32       47.39     32.25 o 
   5   6  38       45.30       77.61     26.30 o 
   6   6  38        9.18       34.28     26.00 o 
   7   6  38       26.96       46.10     26.82 o 
   1   7  38      116.44      156.32     39.36 o 
   2   7  38       65.84       85.38     36.86 o 
   3   7  38        4.62       49.58     26.93 o 
   4   7  38       44.87       82.65     27.09 o 
   5   7  38      277.16      349.82     41.34 o 
   6   7  38       39.29       77.23     28.35 o 
   0   8  38       39.78       80.07     61.74 o 
   1   8  38      126.84      152.94     87.29 o 
   2   8  38       41.68       89.17     41.93 o 
   3   8  38       32.90       71.40     38.90 o 
   4   8  38        4.24       60.66     30.21 o 
   1   9  38       65.06      109.49     46.09 o 
   1   1  39      144.29      151.07     17.39 o 
   2   1  39     1163.29     1156.05     37.59 o 
   3   1  39        5.38       24.93     15.34 o 
   4   1  39     1363.21     1505.35     47.49 o 
   5   1  39      856.37      727.55     43.96 o 
   6   1  39       79.29       80.47     24.42 o 
   7   1  39       13.22       33.29     28.14 o 
   8   1  39      486.16      573.69     55.66 o 
   9   1  39      486.45      570.00     66.14 o 
   0   2  39     1226.62     1378.96     90.39 o 
   1   2  39      228.22      231.16     28.03 o 
   2   2  39       18.87       52.31     15.43 o 
   3   2  39      321.21      287.07     25.85 o 
   4   2  39      655.71      609.23     36.03 o 
   5   2  39      750.81      849.04     53.54 o 
   6   2  39       48.63       52.00     25.97 o 
   7   2  39        0.71        4.37     28.15 o 
   8   2  39        1.01       58.69     29.77 o 
   9   2  39       15.95       22.47     28.37 o 
   1   3  39       22.66       41.23     17.05 o 
   2   3  39      239.90      145.44     21.58 o 
   3   3  39        2.96       33.75     17.68 o 
   4   3  39       78.53       87.29     21.88 o 
   5   3  39        1.01       37.47     20.71 o 
   6   3  39        0.32       44.94     25.12 o 
   7   3  39        0.37       -3.27     26.05 o 
   8   3  39        1.72       16.72     27.02 o 
   0   4  39      106.58      142.12     44.42 o 
   1   4  39       10.32       26.69     19.32 o 
   2   4  39        0.00       45.45     19.24 o 
   3   4  39        0.03       43.94     19.81 o 
   4   4  39        0.21       28.72     19.60 o 
   5   4  39      487.17      503.99     37.38 o 
   6   4  39        7.28       36.91     23.51 o 
   7   4  39       23.96       30.00     28.62 o 
   8   4  39       98.63      138.10     35.87 o 
   1   5  39        0.11       55.60     24.44 o 
   2   5  39     2116.57     2122.80     86.52 o 
   3   5  39      412.69      383.84     37.94 o 
   4   5  39       19.36       38.63     20.38 o 
   5   5  39      247.67      218.97     30.89 o 
   6   5  39      201.11      194.26     32.24 o 
   7   5  39        0.05       -7.44     24.67 o 
   0   6  39       38.62       75.51     41.79 o 
   1   6  39       85.95      109.02     36.33 o 
   2   6  39       73.38       94.14     27.67 o 
   3   6  39      427.02      451.18     42.86 o 
   4   6  39        5.73       56.45     24.55 o 
   5   6  39       15.55       44.72     24.48 o 
   6   6  39      847.06      869.35     55.85 o 
   1   7  39      339.40      320.30     73.42 o 
   2   7  39      555.82      656.99     91.08 o 
   3   7  39       53.98      112.42     30.51 o 
   4   7  39     1112.17     1287.07     71.09 o 
   5   7  39      234.98      294.37     54.88 o 
   0   8  39       16.49       90.39     66.52 o 
   1   8  39       10.97       36.47     40.60 o 
   2   8  39       27.71       16.82     34.93 o 
   3   8  39       85.62       95.92     39.75 o 
   0   0  40       63.59       27.24     31.96 o 
   1   0  40      487.53      474.39     36.79 o 
   2   0  40     1057.65      982.49     54.61 o 
   3   0  40     1304.66     1448.97     62.68 o 
   4   0  40      107.98      136.21     31.06 o 
   5   0  40     1562.48     1573.41     79.19 o 
   6   0  40      504.13      486.41    123.08 o 
   7   0  40      348.20      300.52     62.33 o 
   8   0  40        0.01      -19.97     40.40 o 
   1   1  40      720.89      853.53     37.28 o 
   2   1  40     1468.18     1452.32     41.67 o 
   3   1  40      125.17       93.30     18.42 o 
   4   1  40       29.77       71.93     19.99 o 
   5   1  40       64.69       95.75     26.17 o 
   6   1  40      598.84      501.62     48.47 o 
   7   1  40        0.01       17.49     26.96 o 
   8   1  40      192.94      219.96     40.16 o 
   0   2  40      784.06      835.78     49.42 o 
   1   2  40       24.16       39.83     15.53 o 
   2   2  40       24.33       21.85     15.53 o 
   3   2  40      295.17      282.00     29.07 o 
   4   2  40       30.31       46.44     19.76 o 
   5   2  40       21.68       33.03     19.99 o 
   6   2  40      127.97      127.91     35.51 o 
   7   2  40        2.00       -8.31     28.20 o 
   8   2  40      281.43      293.24     46.75 o 
   1   3  40       78.39       91.33     19.06 o 
   2   3  40      395.40      348.33     36.93 o 
   3   3  40      127.89       98.63     21.30 o 
   4   3  40      171.94      143.32     24.59 o 
   5   3  40       96.93      105.13     24.31 o 
   6   3  40        9.14        3.58     28.11 o 
   7   3  40        2.12      -19.66     28.96 o 
   8   3  40      297.81      278.36     48.04 o 
   0   4  40      354.26      419.93     76.80 o 
   1   4  40      130.34      143.90     27.33 o 
   2   4  40       97.88       76.61     23.53 o 
   3   4  40        6.14       12.05     19.97 o 
   4   4  40      148.40      159.00     26.37 o 
   5   4  40        6.94       36.22     22.87 o 
   6   4  40       17.75       16.42     23.90 o 
   7   4  40       27.85       12.42     27.14 o 
   1   5  40      296.81      242.07     42.99 o 
   2   5  40      949.60      893.18     58.28 o 
   3   5  40      222.19      194.87     28.84 o 
   4   5  40      231.66      220.46     31.58 o 
   5   5  40       16.04       49.20     23.63 o 
   6   5  40       12.58        5.41     24.05 o 
   7   5  40        0.00       36.37     26.91 o 
   0   6  40      393.70      437.36     68.90 o 
   1   6  40      258.73      293.69     47.87 o 
   2   6  40       37.40       55.81     33.16 o 
   3   6  40       65.02       67.34     31.33 o 
   4   6  40       64.68       40.20     25.04 o 
   5   6  40      326.15      392.05     40.05 o 
   6   6  40       21.07       31.37     31.06 o 
   1   7  40       61.44       89.64     37.53 o 
   2   7  40       44.30       66.19     36.15 o 
   3   7  40       52.79       58.91     31.78 o 
   4   7  40     1161.78     1364.90     71.29 o 
   5   7  40        0.03       25.86     27.89 o 
   0   8  40      572.75      647.58    108.56 o 
   1   8  40       17.68       62.86     44.34 o 
   2   8  40       91.76      108.68     41.26 o 
   3   8  40       14.40      -24.00     38.47 o 
   1   1  41     1499.24     1549.37     46.73 o 
   2   1  41     1019.91     1019.05     37.21 o 
   3   1  41      682.76      612.90     34.08 o 
   4   1  41      130.83      111.59     26.23 o 
   5   1  41       36.13       33.77     23.20 o 
   6   1  41      137.78      177.11     35.69 o 
   7   1  41       13.67       68.31     30.98 o 
   8   1  41        6.21       42.75     29.73 o 
   0   2  41       17.04       73.15     24.00 o 
   1   2  41       15.01       46.23     16.35 o 
   2   2  41        0.01       13.37     15.73 o 
   3   2  41       24.45       25.35     18.56 o 
   4   2  41       10.30       38.44     21.01 o 
   5   2  41        0.56       33.01     25.70 o 
   6   2  41      273.15      243.72     45.09 o 
   7   2  41       38.28      106.15     41.30 o 
   8   2  41       54.41       79.62     34.23 o 
   1   3  41      161.50      165.20     26.26 o 
   2   3  41        3.02       47.89     19.84 o 
   3   3  41       24.56       29.54     19.40 o 
   4   3  41        6.29       17.61     20.74 o 
   5   3  41       20.15        9.55     20.96 o 
   6   3  41       62.86       72.60     35.18 o 
   7   3  41       30.92       14.38     31.29 o 
   8   3  41       24.21       55.44     35.86 o 
   0   4  41        1.47        6.58     46.54 o 
   1   4  41       18.81       59.15     23.75 o 
   2   4  41        0.04       31.54     20.91 o 
   3   4  41       30.17       27.91     21.72 o 
   4   4  41        1.07       18.75     22.82 o 
   5   4  41       63.33       63.71     25.72 o 
   6   4  41       39.99       36.54     25.77 o 
   7   4  41        2.38       47.04     30.03 o 
   1   5  41      121.35      117.74     37.70 o 
   2   5  41      120.04      126.01     31.20 o 
   3   5  41       33.43       40.18     23.50 o 
   4   5  41        8.01       38.88     27.89 o 
   5   5  41        0.22        7.45     22.82 o 
   6   5  41      422.78      387.61     53.73 o 
   0   6  41     1216.08     1042.65     97.26 o 
   1   6  41        7.19       85.11     34.44 o 
   2   6  41       55.33       98.77     37.36 o 
   3   6  41      512.85      661.03     51.07 o 
   4   6  41      434.33      391.32     40.11 o 
   5   6  41      488.97      518.31     46.04 o 
   1   7  41      695.81      733.29     70.01 o 
   2   7  41        2.54       80.80     37.10 o 
   3   7  41      322.67      261.67     48.48 o 
   4   7  41        6.90       39.37     27.45 o 
   0   8  41      331.87      468.94    231.22 o 
   1   8  41       35.26       24.15     40.15 o 
   2   8  41       18.98      109.82     41.87 o 
   0   0  42      817.57      877.47     74.21 o 
   1   0  42      423.26      452.23     41.94 o 
   2   0  42       31.85       63.01     25.09 o 
   3   0  42     1075.86     1101.63     67.50 o 
   4   0  42     1077.05     1084.65     75.71 o 
   5   0  42       16.68       12.16     33.77 o 
   6   0  42      695.85      944.70     93.56 o 
   7   0  42        1.05       63.86     52.41 o 
   8   0  42        1.31       68.66     47.02 o 
   1   1  42      191.26      229.29     24.20 o 
   2   1  42       64.87       85.10     18.76 o 
   3   1  42       47.25       62.23     19.97 o 
   4   1  42       66.08       91.36     25.15 o 
   5   1  42       76.45      127.11     27.30 o 
   6   1  42      392.65      411.80     47.96 o 
   7   1  42      884.51      996.46     69.28 o 
   8   1  42        0.02      -17.32     28.18 o 
   0   2  42      281.08      281.99     48.11 o 
   1   2  42       85.29       78.40     18.14 o 
   2   2  42       61.40       92.11     21.04 o 
   3   2  42       60.59       43.56     19.28 o 
   4   2  42        3.26       43.46     21.44 o 
   5   2  42       48.49       71.51     26.24 o 
   6   2  42       13.30       57.33     33.68 o 
   7   2  42      245.22      319.85     60.06 o 
   8   2  42       14.63      -19.69     29.81 o 
   1   3  42        5.48        8.69     20.25 o 
   2   3  42      106.75      121.68     25.22 o 
   3   3  42       10.48       15.52     19.93 o 
   4   3  42       49.78       68.66     23.15 o 
   5   3  42        3.29       26.03     24.72 o 
   6   3  42        4.46      106.15     35.05 o 
   7   3  42       41.53       64.93     32.83 o 
   0   4  42       59.88      120.38     51.13 o 
   1   4  42        0.80       69.96     25.31 o 
   2   4  42        0.85       34.45     22.84 o 
   3   4  42       24.50       18.48     22.04 o 
   4   4  42      205.56      201.46     34.20 o 
   5   4  42       20.61       35.79     24.81 o 
   6   4  42      103.25       95.74     39.26 o 
   7   4  42       39.03       29.73     31.35 o 
   1   5  42      161.19      181.74     39.54 o 
   2   5  42      384.72      395.44     64.93 o 
   3   5  42       17.41       48.80     26.19 o 
   4   5  42       66.59      105.07     30.09 o 
   5   5  42      222.14      190.80     32.00 o 
   6   5  42       18.44       49.75     27.39 o 
   0   6  42      976.58     1298.31    136.03 o 
   1   6  42      337.37      329.81     81.25 o 
   2   6  42       48.87       74.15     37.84 o 
   3   6  42      210.85      332.99     46.08 o 
   4   6  42      132.01      143.30     31.35 o 
   5   6  42       58.71      103.63     29.63 o 
   1   7  42        8.17       17.25     34.18 o 
   2   7  42       28.15      100.82     39.53 o 
   3   7  42       34.06       76.17     38.32 o 
   1   1  43      184.30      202.59     23.09 o 
   2   1  43       66.00       90.75     21.69 o 
   3   1  43      742.67      756.84     42.76 o 
   4   1  43      123.33      143.44     28.94 o 
   5   1  43      664.85      728.19     72.54 o 
   6   1  43      450.83      361.66     52.64 o 
   7   1  43     1042.93     1021.68     92.99 o 
   0   2  43      234.29      223.30     40.62 o 
   1   2  43       26.02       42.06     20.34 o 
   2   2  43      208.15      214.20     29.44 o 
   3   2  43       12.61       40.65     21.10 o 
   4   2  43      410.04      415.54     49.04 o 
   5   2  43       66.83       33.40     27.37 o 
   6   2  43      234.29      254.06     74.16 o 
   7   2  43        0.07       37.49     32.69 o 
   1   3  43        6.03       20.00     22.88 o 
   2   3  43       11.66       25.33     20.97 o 
   3   3  43        4.77       15.12     22.01 o 
   4   3  43       18.39       46.75     22.36 o 
   5   3  43       12.58       32.02     30.03 o 
   6   3  43        5.12       45.73     33.63 o 
   7   3  43        0.16        3.17     30.36 o 
   0   4  43      439.03      526.43    188.84 o 
   1   4  43       68.67       51.95     28.53 o 
   2   4  43        3.75       73.34     30.63 o 
   3   4  43       26.16       45.13     26.41 o 
   4   4  43       21.15       52.95     25.75 o 
   5   4  43        0.95       11.97     26.92 o 
   6   4  43        0.11       19.50     29.19 o 
   1   5  43       60.56       78.08     34.90 o 
   2   5  43      104.95       78.21     29.69 o 
   3   5  43      239.39      304.46     41.32 o 
   4   5  43        7.79       91.33     36.98 o 
   5   5  43        8.51       62.14     29.63 o 
   6   5  43      381.96      365.34     50.75 o 
   0   6  43     2672.74     2770.07    186.85 o 
   1   6  43       18.89       63.94     35.20 o 
   2   6  43      260.86      301.25     50.40 o 
   3   6  43      168.51      188.08     38.03 o 
   4   6  43       95.54       83.04     32.43 o 
   1   7  43      409.45      459.29     60.01 o 
   2   7  43        1.57      -27.81     32.22 o 
   3   7  43      110.53      122.69     42.00 o 
   0   0  44    16518.17    16144.55    532.95 o 
   1   0  44      173.97      243.39     35.92 o 
   2   0  44       25.88       35.44     30.22 o 
   3   0  44     2487.91     2563.62    103.14 o 
   4   0  44        6.55       63.13     34.58 o 
   5   0  44        0.43       62.75     47.73 o 
   6   0  44       23.83       57.58     43.36 o 
   7   0  44       56.41      -11.23     38.90 o 
   1   1  44      512.18      509.19     39.64 o 
   2   1  44       39.62       94.72     22.66 o 
   3   1  44      221.28      258.55     29.19 o 
   4   1  44      120.45      190.94     31.53 o 
   5   1  44      257.05      223.83     54.26 o 
   6   1  44       15.29       49.38     33.45 o 
   7   1  44      211.84      213.89     52.57 o 
   0   2  44       21.50       77.21     29.05 o 
   1   2  44        2.90       31.78     20.24 o 
   2   2  44       71.44      106.79     27.27 o 
   3   2  44       64.76       79.41     25.38 o 
   4   2  44        6.63       38.42     23.50 o 
   5   2  44        1.46       24.72     30.43 o 
   6   2  44        6.70       70.15     34.77 o 
   7   2  44       36.07       96.80     38.59 o 
   1   3  44        9.08       21.31     22.75 o 
   2   3  44       16.07       30.41     22.56 o 
   3   3  44       73.03       62.92     27.19 o 
   4   3  44        1.79       -5.36     22.96 o 
   5   3  44       15.58       50.72     28.60 o 
   6   3  44        8.08       -2.05     29.92 o 
   0   4  44       68.50      158.53     57.00 o 
   1   4  44        0.74       34.50     32.48 o 
   2   4  44        4.66       32.38     25.62 o 
   3   4  44        0.19       33.12     25.64 o 
   4   4  44       26.74       46.57     26.59 o 
   5   4  44        2.00       -5.25     28.81 o 
   6   4  44        0.09        8.52     30.56 o 
   1   5  44      221.26      337.30     67.89 o 
   2   5  44      104.87       70.83     35.77 o 
   3   5  44       74.48       96.92     32.16 o 
   4   5  44       78.44       54.73     31.04 o 
   5   5  44      211.74      199.18     36.32 o 
   0   6  44      776.23      863.58    121.50 o 
   1   6  44        0.02       52.53     36.78 o 
   2   6  44       97.76      116.83     40.00 o 
   3   6  44       48.14       85.89     34.46 o 
   4   6  44      372.23      423.42     50.08 o 
   1   7  44       70.37       78.42     45.15 o 
   1   1  45      182.57      181.14     24.91 o 
   2   1  45      177.06      164.54     30.91 o 
   3   1  45       35.07       70.45     25.64 o 
   4   1  45      220.90      184.54     34.54 o 
   5   1  45       28.33       87.00     34.28 o 
   6   1  45        6.69       50.71     32.89 o 
   7   1  45      448.97      458.27     58.41 o 
   0   2  45       71.79       48.24     30.11 o 
   1   2  45        1.81       11.91     21.51 o 
   2   2  45      223.45      202.60     34.74 o 
   3   2  45        1.27       41.16     27.50 o 
   4   2  45       70.41       85.57     27.42 o 
   5   2  45      312.12      305.65     48.00 o 
   6   2  45        0.41       -4.44     30.55 o 
   1   3  45       33.97       27.39     23.99 o 
   2   3  45        2.72       42.84     26.13 o 
   3   3  45       74.94      106.41     33.50 o 
   4   3  45        0.24       37.41     27.59 o 
   5   3  45       13.39       10.26     30.91 o 
   6   3  45        8.20       56.71     34.20 o 
   0   4  45      113.20      135.77     65.00 o 
   1   4  45        0.26       52.27     33.88 o 
   2   4  45        4.16       14.00     27.65 o 
   3   4  45        1.62        8.49     24.51 o 
   4   4  45       46.23      105.56     32.37 o 
   5   4  45        1.87       47.74     30.94 o 
   1   5  45      203.25      247.28     54.17 o 
   2   5  45       28.28       17.40     33.93 o 
   3   5  45      329.46      353.56     45.63 o 
   4   5  45       97.09       90.59     31.56 o 
   0   6  45      269.82      191.72     76.38 o 
   1   6  45       44.55       97.31     39.71 o 
   2   6  45      114.20       59.81     37.94 o 
   3   6  45      234.14      282.20     78.23 o 
   0   0  46     1847.12     1841.92    181.05 o 
   1   0  46      910.22      967.73     79.10 o 
   2   0  46      349.60      293.32     45.19 o 
   3   0  46      202.81      202.03     50.91 o 
   4   0  46      114.28       57.24     51.27 o 
   5   0  46     2299.44     2604.86    232.21 o 
   6   0  46      114.83       85.39     47.83 o 
   1   1  46      131.51      139.70     26.58 o 
   2   1  46       31.08       51.85     26.56 o 
   3   1  46        0.02       71.56     33.95 o 
   4   1  46       31.88       79.03     29.39 o 
   5   1  46      705.55      754.51     81.59 o 
   6   1  46      226.39      177.68     42.20 o 
   0   2  46        0.19        7.84     26.17 o 
   1   2  46       50.48       36.98     28.45 o 
   2   2  46       13.24       51.67     27.39 o 
   3   2  46       99.96      102.15     33.19 o 
   4   2  46      162.45       76.87     36.98 o 
   5   2  46       74.59      177.59     40.73 o 
   6   2  46       19.34       88.65     49.31 o 
   1   3  46        5.53       57.33     27.91 o 
   2   3  46      120.67      149.85     36.47 o 
   3   3  46        0.74       27.27     26.16 o 
   4   3  46       52.83       47.59     31.25 o 
   5   3  46        2.96       10.91     31.64 o 
   6   3  46        3.92        6.48     33.31 o 
   0   4  46       57.95       85.05    136.97 o 
   1   4  46       20.57       68.89     42.69 o 
   2   4  46       66.26      108.95     32.16 o 
   3   4  46       21.13       56.47     29.88 o 
   4   4  46       54.40       85.85     30.51 o 
   5   4  46        2.03       35.59     32.69 o 
   1   5  46      381.40      402.79     68.69 o 
   2   5  46        1.19       55.10     35.27 o 
   3   5  46      248.78      211.12     42.22 o 
   4   5  46       51.84      124.24     34.59 o 
   0   6  46      596.40      898.26    125.35 o 
   1   6  46      163.26      245.93     47.62 o 
   2   6  46       31.51       91.39     47.65 o 
   1   1  47        0.62       30.87     24.72 o 
   2   1  47      868.31      941.80     59.16 o 
   3   1  47      768.97      942.10     75.58 o 
   4   1  47       45.22       -0.12     32.22 o 
   5   1  47      128.42       87.59     35.69 o 
   6   1  47        3.78       38.62     32.60 o 
   0   2  47       23.68       29.55     31.51 o 
   1   2  47      202.54      238.07     40.10 o 
   2   2  47      110.32      141.68     32.12 o 
   3   2  47       99.12      119.16     37.40 o 
   4   2  47        5.58       81.48     40.57 o 
   5   2  47      123.64      141.37     39.40 o 
   1   3  47      176.52      231.57     40.41 o 
   2   3  47        0.14       30.59     27.63 o 
   3   3  47       10.12       31.27     26.83 o 
   4   3  47       80.97       75.20     32.65 o 
   5   3  47        1.48       70.65     32.82 o 
   0   4  47       39.88       28.27     53.51 o 
   1   4  47       47.91       40.64     36.93 o 
   2   4  47       73.98      105.36     35.88 o 
   3   4  47        0.43       19.50     29.08 o 
   4   4  47        1.65        0.00     27.29 o 
   1   5  47       47.19       36.29     36.50 o 
   2   5  47       24.94       28.73     38.96 o 
   3   5  47      226.91      197.84     52.65 o 
   0   6  47        2.72       68.45    111.30 o 
   0   0  48      289.23      464.04    168.04 o 
   1   0  48     1004.02      966.32     81.40 o 
   2   0  48       35.32       85.53    121.15 o 
   3   0  48      131.09      138.59     58.53 o 
   4   0  48      198.54      278.28     66.64 o 
   5   0  48        9.10       47.88     49.59 o 
   1   1  48       18.37       69.17     28.68 o 
   2   1  48     1159.64     1142.94     70.32 o 
   3   1  48      314.12      282.66     71.35 o 
   4   1  48        8.47       49.22     34.82 o 
   5   1  48      228.16      274.22     62.57 o 
   0   2  48        0.21       31.54     49.84 o 
   1   2  48      237.91      233.71     40.14 o 
   2   2  48      326.47      359.41     49.25 o 
   3   2  48       51.27       86.85     34.18 o 
   4   2  48        0.20       48.34     35.02 o 
   5   2  48       27.23      175.68     90.15 o 
   1   3  48       27.22       13.21     32.76 o 
   2   3  48      126.39      131.62     35.60 o 
   3   3  48       33.62       76.17     38.93 o 
   4   3  48       81.17      114.58     33.98 o 
   0   4  48       10.33       95.81     73.79 o 
   1   4  48       12.62      109.22     41.76 o 
   2   4  48       34.63       85.97     42.50 o 
   3   4  48        6.72       54.70     30.82 o 
   4   4  48        0.81        8.31     30.34 o 
   1   5  48        6.49       31.75     40.70 o 
   2   5  48        8.89       41.65     36.58 o 
   1   1  49      281.58      330.37     43.72 o 
   2   1  49      512.53      523.58     52.28 o 
   3   1  49       17.90       81.28     39.10 o 
   4   1  49        1.16       53.42     33.25 o 
   5   1  49       75.03       36.01     35.97 o 
   0   2  49      413.44      291.96     71.49 o 
   1   2  49       15.42       16.55     27.41 o 
   2   2  49      105.30      139.16     36.15 o 
   3   2  49       94.05      110.40     35.20 o 
   4   2  49        3.19       11.93     33.66 o 
   1   3  49       29.69       61.32     38.63 o 
   2   3  49      205.25      165.00     39.79 o 
   3   3  49       92.23      112.99     36.62 o 
   4   3  49       63.48       91.69     36.05 o 
   0   4  49      110.87      128.20     62.24 o 
   1   4  49      454.16      600.99     70.05 o 
   2   4  49      259.50      306.14     59.81 o 
   3   4  49       12.55       46.77     30.91 o 
   0   0  50      383.05      352.13     99.99 o 
   1   0  50        0.18       49.54     39.63 o 
   2   0  50       11.13       36.36     49.94 o 
   3   0  50       32.86       95.55     53.77 o 
   4   0  50       25.21       61.02     70.27 o 
   1   1  50      134.14       98.64     36.44 o 
   2   1  50       64.86       89.65     33.14 o 
   3   1  50        1.00       42.31     36.10 o 
   4   1  50        4.61      102.86     40.27 o 
   0   2  50        0.22       68.20     55.15 o 
   1   2  50        7.82       40.61     30.75 o 
   2   2  50      278.08      392.50     55.00 o 
   3   2  50      115.35      119.31     42.80 o 
   4   2  50       39.00       65.44     37.90 o 
   1   3  50       23.07       63.73     38.16 o 
   2   3  50      169.63      166.80     40.53 o 
   3   3  50       49.00       86.33     39.51 o 
   0   4  50       14.40       25.11     56.75 o 
   1   4  50      131.17      207.31     52.44 o 
   1   1  51       94.26      145.76     40.34 o 
   2   1  51        3.87       27.30     35.80 o 
   3   1  51       41.42       44.81     37.78 o 
   0   2  51      397.37      336.47     78.72 o 
   1   2  51      350.17      410.00     50.21 o 
   2   2  51      336.74      449.96     85.16 o 
   3   2  51      175.46      228.19     48.66 o 
   1   3  51        0.02       45.35     37.86 o 
   2   3  51        2.60       33.45     33.13 o 
   0   0  52        1.05      -23.68     54.27 o 
   1   0  52       12.19       60.26     52.66 o 
   2   0  52        0.01       -0.04     47.19 o 
   1   1  52      132.92      128.47     41.55 o 
   2   1  52        2.84       43.78     36.73 o 
   0   2  52      148.99      211.65     70.20 o 
   1   2  52      242.62      200.62     80.36 o 
                                                 
